# Supplementary material for: miR‐486‐5p Inhibits eNOS and Angiogenesis in Cultured Endothelial Cells by Targeting MAML3
Source: J Cell Mol Med. 2025 May 27;29(11):e70589. doi: 10.1111/jcmm.70589 (PMC12116925; doi:10.1111/jcmm.70589)
Supplement: Supplementary file 1 — Appendix S1 [file JCMM-29-e70589-s001.zip]

Archive with 4 entries (4 files):
- Captions for supplementary material.docx
- jcmm70589-sup-0001-Figures.pdf
- jcmm70589-sup-0002-FileS1.xlsx
- jcmm70589-sup-0003-FileS2.pdf
