# Supplementary material for: miR‐486‐5p Inhibits eNOS and Angiogenesis in Cultured Endothelial Cells by Targeting MAML3
Source: J Cell Mol Med. 2025 May 27;29(11):e70589. doi: 10.1111/jcmm.70589 (PMC12116925; doi:10.1111/jcmm.70589)
Supplement: Supplementary file 1 — Appendix S1 [file JCMM-29-e70589-s001.zip › jcmm70589-sup-0002-FileS1.xlsx]

## Sheet: Genes padj<0.01
ensembl_gene_id	symbol	miRDB_target	baseMean	log2FoldChange	lfcSE	pvalue	padj
ENSG00000001630	CYP51A1	FALSE	12593.9	1.93138	0.221722	2.95192e-19	2.46149e-17
ENSG00000001631	KRIT1	FALSE	1133.07	1.08149	0.302748	6.79413e-05	0.000745568
ENSG00000002330	BAD	FALSE	6214.12	0.7841	0.214236	7.56229e-05	0.000822332
ENSG00000002919	SNX11	FALSE	5053.86	-2.63565	0.225179	8.30119e-33	2.45308e-30
ENSG00000003402	CFLAR	FALSE	15226.1	1.75737	0.264289	3.03804e-12	1.13717e-10
ENSG00000003989	SLC7A2	FALSE	556.023	-1.02299	0.289955	8.63676e-05	0.000922649
ENSG00000004142	POLDIP2	FALSE	16470.8	1.36131	0.239002	1.76003e-09	4.48501e-08
ENSG00000004478	FKBP4	FALSE	11131.1	1.20702	0.209143	1.65877e-09	4.26571e-08
ENSG00000005059	MCUB	FALSE	2682.8	-0.722113	0.216182	0.000314356	0.00284372
ENSG00000005075	POLR2J	FALSE	9006.58	-1.42935	0.214217	3.19778e-12	1.19431e-10
ENSG00000005156	LIG3	FALSE	4038.73	2.81662	0.266185	2.55855e-27	4.48919e-25
ENSG00000005194	CIAPIN1	FALSE	4565.03	-1.09916	0.279129	1.52157e-05	0.000193137
ENSG00000005339	CREBBP	FALSE	2021	0.788763	0.246073	0.000441803	0.00381528
ENSG00000005884	ITGA3	FALSE	2158.82	-0.685318	0.218085	0.000674891	0.00547585
ENSG00000006042	TMEM98	FALSE	4673.32	-0.649693	0.207345	0.000752005	0.00600036
ENSG00000006125	AP2B1	FALSE	9170.3	-0.600472	0.175916	0.000308003	0.00279677
ENSG00000006327	TNFRSF12A	FALSE	15118.7	0.954077	0.256409	5.13649e-05	0.000577178
ENSG00000006468	ETV1	FALSE	5513.93	4.28765	0.307802	1.93415e-45	1.71467e-42
ENSG00000006634	DBF4	TRUE	1473.46	-0.710397	0.237773	0.00104141	0.00794092
ENSG00000006712	PAF1	FALSE	9814.9	1.29418	0.219698	5.56663e-10	1.54727e-08
ENSG00000006757	PNPLA4	FALSE	1164.9	1.26277	0.273453	6.01695e-07	1.01451e-05
ENSG00000007047	MARK4	FALSE	4996.03	1.11084	0.280567	1.36458e-05	0.000175861
ENSG00000007168	PAFAH1B1	FALSE	10532.1	1.02765	0.227643	1.54476e-06	2.42497e-05
ENSG00000007376	RPUSD1	FALSE	6251.59	0.919449	0.208571	2.54595e-06	3.83086e-05
ENSG00000007866	TEAD3	FALSE	207.145	1.67896	0.581626	0.000315816	0.00285481
ENSG00000008256	CYTH3	FALSE	2228.65	3.86823	0.335158	4.583e-32	1.26551e-29
ENSG00000008282	SYPL1	FALSE	2608.72	-0.803982	0.25575	0.000518251	0.00435931
ENSG00000008300	CELSR3	TRUE	47.8144	9.44129	2.98689	7.1592e-09	1.6656e-07
ENSG00000008513	ST3GAL1	FALSE	3866.97	1.3156	0.255907	4.14985e-08	8.62964e-07
ENSG00000008853	RHOBTB2	FALSE	9769.68	3.61105	0.281488	5.89859e-39	2.61463e-36
ENSG00000010322	NISCH	FALSE	3044.37	0.766783	0.231231	0.000319186	0.00287815
ENSG00000010404	IDS	FALSE	3108.05	-0.719705	0.235947	0.000849704	0.00668883
ENSG00000010626	LRRC23	FALSE	455.939	0.970522	0.339657	0.000926568	0.00719885
ENSG00000011007	ELOA	FALSE	3518.25	0.656608	0.183189	0.000151085	0.00150942
ENSG00000011009	LYPLA2	FALSE	11400.1	0.632537	0.195853	0.000576587	0.00479133
ENSG00000011295	TTC19	FALSE	2553.27	0.716976	0.21416	0.000316472	0.00285673
ENSG00000011304	PTBP1	FALSE	11592.3	-0.690439	0.160154	6.68019e-06	9.17791e-05
ENSG00000011451	WIZ	FALSE	4263.51	0.773528	0.192799	2.1362e-05	0.000261308
ENSG00000012171	SEMA3B	FALSE	15.5617	6.72475	3.40777	0.000410898	0.00359728
ENSG00000013588	GPRC5A	FALSE	4220	2.37888	0.277291	7.31502e-19	5.78471e-17
ENSG00000015133	CCDC88C	FALSE	696.031	0.910149	0.303808	0.000682131	0.00552927
ENSG00000015532	XYLT2	FALSE	1259.62	0.985745	0.329858	0.000577785	0.00479656
ENSG00000018408	WWTR1	FALSE	12514.8	0.701608	0.208701	0.00027081	0.00249946
ENSG00000018610	STEEP1	FALSE	1095.87	0.803186	0.275849	0.00111428	0.00838276
ENSG00000022267	FHL1	FALSE	2187.43	-0.916696	0.22291	1.02135e-05	0.000135782
ENSG00000023902	PLEKHO1	FALSE	21040.2	0.858582	0.212082	1.20872e-05	0.000156976
ENSG00000024422	EHD2	FALSE	11716.6	-0.646375	0.182928	0.000182397	0.0017729
ENSG00000025770	NCAPH2	FALSE	4994.17	1.62423	0.238152	9.53331e-13	3.82331e-11
ENSG00000025796	SEC63	FALSE	8310.85	1.90954	0.321375	2.13748e-10	6.32756e-09
ENSG00000026103	FAS	FALSE	581.232	1.26377	0.432686	0.000467275	0.00400141
ENSG00000026508	CD44	FALSE	18987.9	-3.07364	0.269558	2.7154e-31	7.03665e-29
ENSG00000027697	IFNGR1	FALSE	1141.23	-2.28658	0.356491	1.03116e-11	3.61851e-10
ENSG00000027847	B4GALT7	FALSE	4504.54	1.08715	0.302184	5.63045e-05	0.000628491
ENSG00000028116	VRK2	FALSE	2648.8	1.00621	0.210931	3.68626e-07	6.48136e-06
ENSG00000029153	BMAL2	FALSE	3120.33	0.582773	0.192663	0.00127098	0.00933637
ENSG00000029725	RABEP1	FALSE	4622.93	-0.809735	0.223736	9.31452e-05	0.000983619
ENSG00000031081	ARHGAP31	FALSE	2968.59	0.882995	0.259542	0.000183195	0.00177955
ENSG00000031698	SARS1	FALSE	12596	1.28866	0.212986	1.64763e-10	4.92068e-09
ENSG00000034152	MAP2K3	FALSE	4909.52	1.2406	0.211123	6.56506e-10	1.79808e-08
ENSG00000034677	RNF19A	FALSE	1285.61	-0.921188	0.241933	3.57299e-05	0.000419105
ENSG00000035141	FAM136A	FALSE	10102.2	0.659809	0.187053	0.000174792	0.00171374
ENSG00000035862	TIMP2	FALSE	15066.4	-0.64163	0.196774	0.000481513	0.00410455
ENSG00000036054	TBC1D23	FALSE	1592.24	-1.99525	0.289042	4.34443e-13	1.82488e-11
ENSG00000037241	RPL26L1	FALSE	4090.11	0.761025	0.186702	1.64852e-05	0.000207998
ENSG00000040199	PHLPP2	FALSE	1063.99	1.03945	0.333897	0.000352587	0.00313568
ENSG00000040633	PHF23	FALSE	6644.03	1.28103	0.212626	2.60701e-10	7.58418e-09
ENSG00000041988	THAP3	FALSE	2469.87	1.57597	0.32634	1.4957e-07	2.84674e-06
ENSG00000042493	CAPG	FALSE	6781.35	1.23414	0.222661	5.19978e-09	1.23359e-07
ENSG00000044574	HSPA5	FALSE	21767.9	-0.696593	0.210101	0.000367798	0.00325549
ENSG00000046647	GEMIN8	FALSE	1365.52	1.64776	0.284336	7.33158e-10	1.99182e-08
ENSG00000047056	WDR37	FALSE	3048.66	0.844961	0.269327	0.000486888	0.00414199
ENSG00000048162	NOP16	FALSE	5662.68	0.559031	0.171714	0.000620467	0.0051031
ENSG00000049130	KITLG	FALSE	3223.73	-1.02124	0.215658	4.83428e-07	8.28368e-06
ENSG00000049246	PER3	FALSE	547.392	2.8754	0.430169	1.49644e-12	5.82124e-11
ENSG00000049618	ARID1B	TRUE	3351.58	1.30704	0.264339	1.11975e-07	2.16296e-06
ENSG00000049656	CLPTM1L	FALSE	9677.18	-1.01198	0.185577	1.1319e-08	2.55572e-07
ENSG00000050165	DKK3	FALSE	10602.7	1.07313	0.225426	3.40282e-07	6.01439e-06
ENSG00000050344	NFE2L3	FALSE	1114.2	-0.765082	0.256764	0.000951217	0.00735011
ENSG00000050393	MCUR1	FALSE	2458.71	-0.610599	0.204844	0.0013557	0.00984709
ENSG00000051596	THOC3	FALSE	5223.9	-0.873782	0.234081	5.27041e-05	0.000591647
ENSG00000052795	FNIP2	TRUE	1914.64	1.47012	0.296283	8.54701e-08	1.67792e-06
ENSG00000053254	FOXN3	FALSE	2979.91	0.635007	0.209093	0.00108859	0.00821516
ENSG00000054267	ARID4B	TRUE	1650.56	1.20947	0.360536	0.000119915	0.00123462
ENSG00000054654	SYNE2	FALSE	413.993	1.1337	0.389211	0.000579018	0.00480287
ENSG00000054793	ATP9A	FALSE	2721.46	0.773936	0.206533	6.26939e-05	0.00069429
ENSG00000054967	RELT	TRUE	1604.16	1.90686	0.293176	7.36506e-12	2.64514e-10
ENSG00000055070	SZRD1	FALSE	26166.3	1.00527	0.256592	2.02611e-05	0.000249108
ENSG00000055147	FAM114A2	FALSE	1218.99	0.869961	0.302666	0.00107454	0.00813827
ENSG00000055332	EIF2AK2	FALSE	1992.47	-0.69547	0.236988	0.00127454	0.00935441
ENSG00000055483	USP36	FALSE	4707.59	2.36044	0.291907	4.53823e-17	2.92881e-15
ENSG00000055917	PUM2	FALSE	6891.96	1.68351	0.26586	2.72478e-11	9.01694e-10
ENSG00000056586	RC3H2	FALSE	3323.94	0.867019	0.256099	0.000192943	0.00186061
ENSG00000058063	ATP11B	FALSE	2450.28	1.21735	0.278692	2.04198e-06	3.11832e-05
ENSG00000058600	POLR3E	FALSE	3759.62	1.15903	0.34987	0.00016209	0.00160792
ENSG00000058804	NDC1	FALSE	2970.78	-0.96819	0.212042	1.20148e-06	1.93848e-05
ENSG00000059573	ALDH18A1	FALSE	1647.59	-0.703512	0.228453	0.000799067	0.00632911
ENSG00000059728	MXD1	FALSE	1112.65	1.00044	0.254902	1.96556e-05	0.000242017
ENSG00000060069	CTDP1	FALSE	2636.13	0.881269	0.228973	3.36936e-05	0.00039827
ENSG00000060138	YBX3	FALSE	27966.4	-0.62454	0.180652	0.000195296	0.00187703
ENSG00000060237	WNK1	FALSE	5345.01	0.848267	0.21811	2.74861e-05	0.000329051
ENSG00000060718	COL11A1	FALSE	14.8377	0.383018	0.781588	0.000508457	0.00429296
ENSG00000060762	MPC1	FALSE	1854.58	0.759835	0.242395	0.000599683	0.0049515
ENSG00000061273	HDAC7	FALSE	14451.2	0.780437	0.218534	9.38921e-05	0.000989687
ENSG00000061676	NCKAP1	FALSE	20806.8	-3.45369	0.259066	1.60183e-41	9.30388e-39
ENSG00000061938	TNK2	FALSE	1512.28	0.950218	0.289285	0.000235745	0.00222085
ENSG00000062485	CS	FALSE	14134.9	-0.81674	0.173419	7.90681e-07	1.31994e-05
ENSG00000062582	MRPS24	FALSE	9304.41	1.37036	0.238266	1.16972e-09	3.08337e-08
ENSG00000062598	ELMO2	FALSE	1074.91	-0.989358	0.278396	8.34506e-05	0.000895314
ENSG00000062650	WAPL	FALSE	3779.59	1.11352	0.255935	2.55178e-06	3.83086e-05
ENSG00000062716	VMP1	FALSE	5373.25	1.11814	0.229723	2.25271e-07	4.12442e-06
ENSG00000063587	ZNF275	FALSE	6504.73	-3.31109	0.273136	4.89283e-35	1.5849e-32
ENSG00000063601	MTMR1	FALSE	1975.92	1.46051	0.276926	1.70864e-08	3.75233e-07
ENSG00000063854	HAGH	FALSE	4837.48	0.85847	0.249227	0.00016441	0.00162614
ENSG00000064225	ST3GAL6	FALSE	3417.09	-2.71029	0.238877	5.22949e-31	1.29537e-28
ENSG00000064393	HIPK2	FALSE	4012.16	0.882845	0.214099	1.06149e-05	0.000140786
ENSG00000064607	SUGP2	FALSE	2247.05	0.925413	0.242815	3.59843e-05	0.000421795
ENSG00000064652	SNX24	FALSE	955.397	1.34479	0.328469	5.74272e-06	8.02077e-05
ENSG00000064666	CNN2	FALSE	21360.1	0.590464	0.16634	0.000180846	0.00176487
ENSG00000064999	ANKS1A	FALSE	987.242	1.25333	0.347625	4.59189e-05	0.000521549
ENSG00000065135	GNAI3	FALSE	10127.8	0.971207	0.240563	1.29863e-05	0.000167876
ENSG00000065243	PKN2	FALSE	3372.76	-2.21029	0.296617	5.38198e-15	2.79796e-13
ENSG00000065457	ADAT1	FALSE	1203.19	0.897554	0.2622	0.000165101	0.00163106
ENSG00000065618	COL17A1	FALSE	692.292	1.98074	0.359412	2.98312e-09	7.4331e-08
ENSG00000065809	FAM107B	FALSE	30029.4	0.802992	0.270226	0.000930247	0.00721412
ENSG00000065911	MTHFD2	FALSE	15001.1	2.23564	0.228184	7.59533e-24	1.02106e-21
ENSG00000065978	YBX1	FALSE	624679	3.20385	0.234309	1.02219e-43	7.17409e-41
ENSG00000066379	POLR1H	FALSE	1712.97	-0.893369	0.256217	0.000128535	0.00131453
ENSG00000066654	THUMPD1	FALSE	2939.58	2.35146	0.345839	8.29206e-13	3.35749e-11
ENSG00000066735	KIF26A	FALSE	525.095	1.06724	0.398774	0.00130076	0.00951694
ENSG00000066926	FECH	FALSE	1169.92	-0.985629	0.306634	0.000279587	0.00256781
ENSG00000067167	TRAM1	FALSE	10335.2	0.604071	0.176035	0.000298827	0.00272226
ENSG00000067221	STOML1	FALSE	536.026	1.01482	0.355356	0.000853234	0.00671269
ENSG00000067248	DHX29	FALSE	1546.15	-0.703518	0.232644	0.000951677	0.00735011
ENSG00000067365	METTL22	FALSE	2089.28	0.707066	0.235144	0.0010256	0.00783104
ENSG00000067955	CBFB	FALSE	4451.71	-0.643086	0.193982	0.000405829	0.00355845
ENSG00000067992	PDK3	FALSE	667.862	-1.89379	0.291287	6.86081e-12	2.47459e-10
ENSG00000068354	TBC1D25	FALSE	5454.31	3.70164	0.304648	2.18499e-35	7.21647e-33
ENSG00000068438	FTSJ1	FALSE	5817.24	1.65566	0.240749	6.86147e-13	2.81203e-11
ENSG00000068654	POLR1A	FALSE	3318.15	1.50677	0.282873	1.2228e-08	2.74625e-07
ENSG00000068784	SRBD1	FALSE	1348	2.50471	0.378775	2.68929e-12	1.01794e-10
ENSG00000068903	SIRT2	FALSE	4410.82	1.12261	0.201119	4.71608e-09	1.13159e-07
ENSG00000069667	RORA	FALSE	1783.49	2.38202	0.302516	2.56266e-16	1.51991e-14
ENSG00000069812	HES2	FALSE	2074.57	1.70775	0.250644	1.03626e-12	4.12644e-11
ENSG00000069849	ATP1B3	FALSE	6394.66	-0.610554	0.192153	0.000701034	0.00564986
ENSG00000070018	LRP6	FALSE	1526.71	1.99226	0.323339	6.29905e-11	1.9832e-09
ENSG00000070087	PFN2	FALSE	17520.9	-1.78514	0.236207	4.01982e-15	2.11594e-13
ENSG00000070366	SMG6	FALSE	5691.21	1.26738	0.257769	1.39948e-07	2.67527e-06
ENSG00000070423	RNF126	FALSE	5704.79	1.05213	0.24521	3.5856e-06	5.23814e-05
ENSG00000070669	ASNS	FALSE	1033.54	2.36957	0.272404	2.58661e-19	2.18939e-17
ENSG00000071127	WDR1	FALSE	52909.8	0.914253	0.200699	1.43933e-06	2.28065e-05
ENSG00000071242	RPS6KA2	FALSE	13458.4	2.17972	0.269353	4.66353e-17	2.99819e-15
ENSG00000071246	VASH1	FALSE	9411.41	1.67535	0.322225	2.24753e-08	4.84109e-07
ENSG00000071564	TCF3	FALSE	13778.7	0.600158	0.19216	0.000833111	0.00657279
ENSG00000071794	HLTF	FALSE	3756.29	-4.47464	0.283259	1.95112e-57	4.69495e-54
ENSG00000071859	FAM50A	FALSE	15175.9	1.09929	0.233089	4.17966e-07	7.27295e-06
ENSG00000072135	PTPN18	FALSE	2816.34	0.69227	0.215193	0.000527139	0.00442408
ENSG00000072518	MARK2	FALSE	2328.57	0.883212	0.245675	9.05428e-05	0.000961603
ENSG00000072786	STK10	FALSE	1745.35	0.841816	0.272182	0.000577409	0.0047958
ENSG00000072803	FBXW11	FALSE	2899.69	0.644742	0.211154	0.00101309	0.0077531
ENSG00000072864	NDE1	FALSE	5571.98	2.66304	0.329202	4.81543e-17	3.08407e-15
ENSG00000073050	XRCC1	FALSE	2352.93	1.35233	0.270554	8.19054e-08	1.61547e-06
ENSG00000073111	MCM2	FALSE	4019.75	1.4806	0.310499	2.13132e-07	3.93639e-06
ENSG00000073536	NLE1	FALSE	2424.48	1.11243	0.316947	7.87259e-05	0.00085332
ENSG00000073969	NSF	FALSE	563.131	0.889461	0.307192	0.000974632	0.00749621
ENSG00000074054	CLASP1	FALSE	2654.06	2.09563	0.303403	4.22356e-13	1.77854e-11
ENSG00000074356	NCBP3	FALSE	3023.7	0.983205	0.25703	3.04608e-05	0.000362602
ENSG00000074370	ATP2A3	FALSE	23.2747	7.83161	3.16413	2.54328e-05	0.00030665
ENSG00000074657	ZNF532	FALSE	3456.78	1.17586	0.298628	1.404e-05	0.000179977
ENSG00000074695	LMAN1	FALSE	2515.06	-1.0295	0.206321	1.32899e-07	2.54381e-06
ENSG00000075391	RASAL2	FALSE	1205.71	1.61443	0.292551	3.77641e-09	9.1789e-08
ENSG00000075407	ZNF37A	TRUE	5731.43	3.91644	0.278336	3.64491e-46	3.41083e-43
ENSG00000075415	SLC25A3	FALSE	69386.2	1.27107	0.19898	2.25002e-11	7.54968e-10
ENSG00000075420	FNDC3B	FALSE	6211.06	0.918788	0.240277	3.46216e-05	0.000408379
ENSG00000075785	RAB7A	FALSE	55821.9	-1.15687	0.276536	4.25385e-06	6.10843e-05
ENSG00000076108	BAZ2A	FALSE	5474.64	1.36888	0.250759	6.96711e-09	1.6254e-07
ENSG00000076321	KLHL20	FALSE	868.576	2.02052	0.489347	2.79412e-06	4.14663e-05
ENSG00000076650	GPATCH1	FALSE	578.56	1.60377	0.37566	2.00505e-06	3.0647e-05
ENSG00000076662	ICAM3	FALSE	1011.06	1.08769	0.289315	3.18771e-05	0.000378062
ENSG00000077147	TM9SF3	FALSE	11689.4	0.845959	0.236818	0.000106114	0.00110537
ENSG00000077232	DNAJC10	FALSE	8096.04	0.623297	0.204258	0.00101992	0.00779118
ENSG00000077254	USP33	FALSE	1833.49	1.04357	0.292632	7.41032e-05	0.000806327
ENSG00000077549	CAPZB	FALSE	23562.7	0.615871	0.175112	0.000209625	0.00200279
ENSG00000078399	HOXA9	FALSE	4631.31	1.2452	0.236946	2.44817e-08	5.25313e-07
ENSG00000078687	TNRC6C	FALSE	1370.54	2.68697	0.384089	1.97431e-13	8.66022e-12
ENSG00000078967	UBE2D4	FALSE	1066.68	-0.847654	0.249412	0.000195347	0.00187703
ENSG00000079102	RUNX1T1	FALSE	811.499	-1.601	0.40358	7.14357e-06	9.76674e-05
ENSG00000079335	CDC14A	FALSE	340.871	1.57232	0.44091	3.60953e-05	0.000422802
ENSG00000080815	PSEN1	FALSE	2724.91	1.56981	0.28643	4.90374e-09	1.16665e-07
ENSG00000080819	CPOX	FALSE	2534.48	1.7987	0.282704	1.88497e-11	6.41424e-10
ENSG00000080824	HSP90AA1	FALSE	34472	-0.645117	0.204085	0.000687736	0.00555865
ENSG00000081320	STK17B	FALSE	694.319	-1.04075	0.320954	0.000229885	0.0021705
ENSG00000081870	IFT25	FALSE	2607.98	0.932384	0.255975	6.88599e-05	0.000754146
ENSG00000082068	WDR70	FALSE	2093.51	1.3713	0.326571	3.69818e-06	5.38393e-05
ENSG00000082146	STRADB	FALSE	1070.37	-0.930089	0.260636	8.84396e-05	0.000941679
ENSG00000082153	BZW1	FALSE	17878.4	-0.562675	0.183366	0.00112447	0.00844051
ENSG00000082258	CCNT2	FALSE	6202.02	4.31578	0.62695	2.99386e-13	1.27991e-11
ENSG00000082269	FAM135A	FALSE	2122.93	-3.38726	0.259436	3.52625e-40	1.79988e-37
ENSG00000082515	MRPL22	FALSE	9723.99	1.45816	0.255068	1.38597e-09	3.60823e-08
ENSG00000082516	GEMIN5	FALSE	3883.62	-3.21107	0.256022	3.23614e-37	1.3295e-34
ENSG00000082641	NFE2L1	FALSE	24905.7	2.7097	0.297877	7.53413e-21	7.29339e-19
ENSG00000082701	GSK3B	FALSE	3079.41	0.648392	0.18817	0.000256819	0.00238117
ENSG00000083099	LYRM2	FALSE	4589.31	0.879872	0.262534	0.000222049	0.00210952
ENSG00000083168	KAT6A	FALSE	1818.21	1.22872	0.298733	6.19855e-06	8.59328e-05
ENSG00000083290	ULK2	TRUE	2104.14	1.79121	0.324189	3.2952e-09	8.12655e-08
ENSG00000083844	ZNF264	FALSE	1238.98	-0.909064	0.2624	0.00013566	0.0013807
ENSG00000083896	YTHDC1	FALSE	7381.57	3.22256	0.285489	7.98438e-31	1.94911e-28
ENSG00000084090	STARD7	FALSE	36078.5	2.85127	0.266537	7.47163e-28	1.44658e-25
ENSG00000084234	APLP2	FALSE	12939.3	-0.639632	0.211691	0.00116777	0.00870737
ENSG00000084652	TXLNA	FALSE	13664.5	2.73405	0.568365	9.37028e-08	1.82677e-06
ENSG00000084676	NCOA1	FALSE	1504.8	2.06424	0.325252	1.88251e-11	6.41424e-10
ENSG00000085063	CD59	FALSE	137542	1.52477	0.246979	8.33635e-11	2.58596e-09
ENSG00000085449	WDFY1	FALSE	4103.33	0.740839	0.25476	0.00132015	0.00962209
ENSG00000085491	SLC25A24	FALSE	1467.66	1.246	0.251323	1.16082e-07	2.23462e-06
ENSG00000085719	CPNE3	FALSE	1254.22	-0.922327	0.262148	0.000108135	0.00112503
ENSG00000085721	RRN3	FALSE	1434.94	-0.822538	0.270529	0.000695888	0.00561376
ENSG00000086061	DNAJA1	FALSE	13282	-0.607136	0.184224	0.000473119	0.00404323
ENSG00000086232	EIF2AK1	FALSE	13740	0.818361	0.198273	1.18017e-05	0.000154219
ENSG00000086504	MRPL28	FALSE	11145.9	1.46901	0.220593	2.70212e-12	1.01822e-10
ENSG00000086758	HUWE1	FALSE	4534.47	0.999619	0.201517	1.67484e-07	3.15207e-06
ENSG00000086991	NOX4	FALSE	850.673	-0.878675	0.281221	0.000470616	0.00402593
ENSG00000087008	ACOX3	FALSE	913.576	0.981755	0.322802	0.000511773	0.00431447
ENSG00000087074	PPP1R15A	FALSE	15073.2	1.88472	0.222888	2.722e-18	2.00322e-16
ENSG00000087095	NLK	FALSE	8106.07	-2.33145	0.291171	8.58572e-17	5.35621e-15
ENSG00000087245	MMP2	FALSE	19318.2	-0.775407	0.165553	9.86201e-07	1.61749e-05
ENSG00000087266	SH3BP2	FALSE	2730.64	0.617548	0.197549	0.000842674	0.00664202
ENSG00000087903	RFX2	FALSE	1029.16	1.49373	0.339434	1.25899e-06	2.02544e-05
ENSG00000088205	DDX18	FALSE	4153.84	1.70473	0.295565	8.21319e-10	2.21704e-08
ENSG00000088247	KHSRP	FALSE	20077.2	0.699572	0.213483	0.000405566	0.003558
ENSG00000088256	GNA11	FALSE	10022.1	0.905032	0.226472	1.61297e-05	0.000203702
ENSG00000088808	PPP1R13B	FALSE	1131.33	1.18182	0.312707	2.58598e-05	0.000310908
ENSG00000088833	NSFL1C	FALSE	16555.1	1.86088	0.26022	8.42754e-14	3.96518e-12
ENSG00000088888	MAVS	TRUE	17987.4	1.93321	0.299106	1.52975e-11	5.3128e-10
ENSG00000088986	DYNLL1	TRUE	24172.1	-0.617638	0.159698	5.28705e-05	0.00059291
ENSG00000089159	PXN	FALSE	39651.6	2.16165	0.273169	2.1371e-16	1.28104e-14
ENSG00000089280	FUS	FALSE	43097.1	1.76585	0.262063	1.89203e-12	7.27611e-11
ENSG00000089289	IGBP1	FALSE	5456.7	1.20093	0.277252	2.48621e-06	3.75585e-05
ENSG00000089692	LAG3	FALSE	17.8297	-0.504536	1.00588	6.53446e-05	0.000720802
ENSG00000089818	NECAP1	FALSE	3283.37	-2.4034	0.259123	1.28065e-21	1.34821e-19
ENSG00000090097	PCBP4	FALSE	2717.95	0.859659	0.260324	0.00027389	0.00252375
ENSG00000090238	YPEL3	FALSE	3559.11	1.38458	0.324288	2.55022e-06	3.83086e-05
ENSG00000090273	NUDC	FALSE	58771.8	1.82218	0.264775	1.64102e-13	7.25496e-12
ENSG00000090372	STRN4	FALSE	8087.42	1.09668	0.232163	5.34904e-07	9.10094e-06
ENSG00000090447	TFAP4	FALSE	4128.23	3.12424	0.299429	1.24848e-26	2.08212e-24
ENSG00000090487	SPG21	FALSE	6638.93	-0.732313	0.189881	4.2944e-05	0.000492372
ENSG00000090530	P3H2	FALSE	289.197	-2.14413	0.496761	1.09596e-06	1.78188e-05
ENSG00000090615	GOLGA3	TRUE	10910.8	2.39199	0.249635	6.99374e-23	8.47501e-21
ENSG00000090686	USP48	FALSE	5587.2	-0.763138	0.211651	0.00010891	0.0011317
ENSG00000090776	EFNB1	FALSE	1088.9	1.37864	0.262866	2.18176e-08	4.71753e-07
ENSG00000090863	GLG1	FALSE	16372.1	3.02885	0.298516	2.358e-25	3.48405e-23
ENSG00000091039	OSBPL8	FALSE	3820.26	-2.00773	0.256477	4.11865e-16	2.35968e-14
ENSG00000091129	NRCAM	FALSE	1431.86	-0.786122	0.237951	0.000308508	0.00279985
ENSG00000091542	ALKBH5	FALSE	9224.17	1.29526	0.26469	1.503e-07	2.8574e-06
ENSG00000091947	TMEM101	FALSE	7351.16	2.79601	0.3008	1.10622e-21	1.1719e-19
ENSG00000092036	HAUS4	FALSE	3378.06	1.48653	0.305145	1.31082e-07	2.51188e-06
ENSG00000092140	G2E3	FALSE	2051.63	-2.93319	0.287985	1.48485e-25	2.23311e-23
ENSG00000092201	SUPT16H	FALSE	16389.3	2.79931	0.283834	3.50669e-24	4.92222e-22
ENSG00000092330	TINF2	FALSE	3367.72	0.878097	0.212873	1.07013e-05	0.000141597
ENSG00000092847	AGO1	FALSE	5458.85	1.14199	0.233725	1.94855e-07	3.62667e-06
ENSG00000092853	CLSPN	FALSE	1598.84	0.851435	0.244064	0.000142844	0.0014399
ENSG00000095059	DHPS	FALSE	3325.95	1.28149	0.22647	2.44834e-09	6.13688e-08
ENSG00000095370	SH2D3C	FALSE	4556.02	0.864999	0.201734	5.02497e-06	7.12889e-05
ENSG00000095485	CWF19L1	FALSE	1313.7	1.02778	0.243309	5.24555e-06	7.4062e-05
ENSG00000095739	BAMBI	FALSE	597.952	1.71026	0.363307	2.45126e-07	4.45886e-06
ENSG00000095951	HIVEP1	FALSE	1421.86	1.09374	0.269869	9.87381e-06	0.000131578
ENSG00000096384	HSP90AB1	FALSE	178399	-2.57594	0.249281	3.47621e-26	5.5239e-24
ENSG00000097007	ABL1	FALSE	7563.46	1.58054	0.252311	4.40967e-11	1.41749e-09
ENSG00000099203	TMED1	FALSE	7413.2	2.30463	0.321912	6.07592e-14	2.89019e-12
ENSG00000099250	NRP1	FALSE	5177.23	-0.694386	0.17239	2.07589e-05	0.000254857
ENSG00000099364	FBXL19	FALSE	3771.05	0.99273	0.291061	0.000143602	0.00144667
ENSG00000099381	SETD1A	FALSE	3439.05	2.10269	0.271148	7.44822e-16	4.16803e-14
ENSG00000099622	CIRBP	FALSE	11095.8	1.30065	0.225223	1.05584e-09	2.80514e-08
ENSG00000099804	CDC34	FALSE	16094.5	1.14691	0.219356	2.90494e-08	6.17034e-07
ENSG00000099860	GADD45B	FALSE	5183.38	1.33281	0.263136	5.9429e-08	1.20751e-06
ENSG00000099889	ARVCF	FALSE	8449.8	3.36308	0.304899	2.00493e-29	4.44356e-27
ENSG00000099899	TRMT2A	FALSE	1852.09	0.896015	0.22887	2.49839e-05	0.000301886
ENSG00000099910	KLHL22	FALSE	2478.05	2.42876	0.291189	5.47487e-18	3.9242e-16
ENSG00000099917	MED15	FALSE	7580.37	1.63584	0.290611	2.03715e-09	5.15221e-08
ENSG00000099937	SERPIND1	FALSE	709.432	0.936385	0.328613	0.00101819	0.00778148
ENSG00000099949	LZTR1	FALSE	2657.47	0.847007	0.245851	0.000175394	0.00171764
ENSG00000100014	SPECC1L	FALSE	3668.95	0.730529	0.198933	9.23164e-05	0.000976744
ENSG00000100028	SNRPD3	FALSE	11747	1.14236	0.239723	3.54115e-07	6.23923e-06
ENSG00000100034	PPM1F	FALSE	13387.8	1.26907	0.233457	9.05828e-09	2.06745e-07
ENSG00000100105	PATZ1	FALSE	1713.59	0.858756	0.265798	0.000349962	0.00311892
ENSG00000100106	TRIOBP	FALSE	8440.8	0.601796	0.197254	0.0011175	0.00840324
ENSG00000100124	ANKRD54	FALSE	3907.92	1.41943	0.261786	8.51992e-09	1.95251e-07
ENSG00000100147	CCDC134	FALSE	572.894	2.41121	0.446913	4.83343e-09	1.15318e-07
ENSG00000100154	TTC28	FALSE	1429.98	1.14455	0.390507	0.00054818	0.00458013
ENSG00000100196	KDELR3	FALSE	1284.92	-1.05557	0.241287	2.49492e-06	3.76331e-05
ENSG00000100207	TCF20	FALSE	2615.07	1.55001	0.308199	5.40592e-08	1.10775e-06
ENSG00000100216	TOMM22	FALSE	31019.1	2.23024	0.246161	1.05755e-20	9.95158e-19
ENSG00000100221	JOSD1	FALSE	11337.7	1.27322	0.252239	7.0382e-08	1.41301e-06
ENSG00000100227	POLDIP3	FALSE	3777.79	1.07154	0.188859	2.99538e-09	7.44535e-08
ENSG00000100246	DNAL4	FALSE	1902.56	1.60107	0.323228	7.69107e-08	1.5295e-06
ENSG00000100304	TTLL12	FALSE	5652.79	1.11124	0.237394	5.7949e-07	9.81985e-06
ENSG00000100324	TAB1	FALSE	1279.44	0.719176	0.246483	0.00131875	0.0096202
ENSG00000100325	ASCC2	FALSE	4981.89	1.16888	0.239684	1.95681e-07	3.63402e-06
ENSG00000100354	TNRC6B	FALSE	2280.5	1.53988	0.32666	2.80554e-07	5.04878e-06
ENSG00000100393	EP300	FALSE	1658.02	1.53895	0.319159	1.66209e-07	3.13859e-06
ENSG00000100403	ZC3H7B	FALSE	27948	2.74714	0.286984	9.48654e-23	1.12529e-20
ENSG00000100418	DESI1	FALSE	5191.76	-0.632348	0.19308	0.000476072	0.00406229
ENSG00000100422	CERK	FALSE	26715.7	2.02112	0.224028	1.57907e-20	1.46142e-18
ENSG00000100441	KHNYN	FALSE	12130.7	2.58172	0.279728	1.93371e-21	1.98607e-19
ENSG00000100462	PRMT5	FALSE	4158.81	1.12519	0.2336	2.80274e-07	5.04878e-06
ENSG00000100478	AP4S1	FALSE	684.971	1.19518	0.299547	1.09337e-05	0.000144219
ENSG00000100526	CDKN3	FALSE	2932.01	0.608335	0.197659	0.00100331	0.00769569
ENSG00000100591	AHSA1	FALSE	15995.6	0.838547	0.207661	1.59742e-05	0.000202003
ENSG00000100600	LGMN	FALSE	7891.92	-3.89195	0.290891	6.39239e-42	3.84548e-39
ENSG00000100601	ALKBH1	FALSE	558.43	-1.12249	0.331338	0.000119838	0.00123459
ENSG00000100650	SRSF5	FALSE	17846.2	2.08966	0.193814	3.11862e-28	6.32892e-26
ENSG00000100711	ZFYVE21	FALSE	8879.49	2.15432	0.243803	8.69976e-20	7.59268e-18
ENSG00000100744	GSKIP	FALSE	2528.54	1.18284	0.272921	2.50121e-06	3.76837e-05
ENSG00000100764	PSMC1	FALSE	15970.3	0.975531	0.205459	4.6827e-07	8.0485e-06
ENSG00000100813	ACIN1	FALSE	8620.05	0.834699	0.19266	4.65962e-06	6.64016e-05
ENSG00000100865	CINP	FALSE	3610.3	0.874691	0.257461	0.00019081	0.00184607
ENSG00000100890	PRORP	FALSE	1415.79	-0.795788	0.266969	0.000893417	0.00698317
ENSG00000100897	DCAF11	FALSE	2932.37	1.63384	0.278756	5.10098e-10	1.43921e-08
ENSG00000100906	NFKBIA	FALSE	1931.78	0.697672	0.234133	0.00114166	0.00853914
ENSG00000100938	GMPR2	FALSE	3882.12	1.43946	0.262497	5.42627e-09	1.28371e-07
ENSG00000100941	PNN	FALSE	7722.21	2.00122	0.29757	1.64388e-12	6.36539e-11
ENSG00000100949	RABGGTA	FALSE	788.154	-0.968679	0.286993	0.000165789	0.00163532
ENSG00000101003	GINS1	TRUE	4940.8	-2.16887	0.276978	3.95057e-16	2.27888e-14
ENSG00000101040	ZMYND8	FALSE	3547.73	1.18748	0.299507	1.20641e-05	0.000156796
ENSG00000101150	TPD52L2	FALSE	9666.13	0.638174	0.186016	0.000278829	0.00256225
ENSG00000101152	DNAJC5	FALSE	7441.1	1.06201	0.233177	1.2676e-06	2.03541e-05
ENSG00000101216	GMEB2	FALSE	1911.14	1.38437	0.333554	4.62382e-06	6.6059e-05
ENSG00000101236	RNF24	FALSE	803.892	-1.06865	0.307642	9.7553e-05	0.00102443
ENSG00000101246	ARFRP1	FALSE	4499.96	1.20649	0.280129	2.76129e-06	4.10513e-05
ENSG00000101294	HM13	FALSE	11154.3	0.808074	0.257738	0.000536839	0.00449429
ENSG00000101298	SNPH	FALSE	582.43	1.11637	0.350264	0.000249828	0.00232749
ENSG00000101306	MYLK2	TRUE	776.296	1.64779	0.398975	3.66656e-06	5.34252e-05
ENSG00000101307	SIRPB1	FALSE	17.258	6.9271	3.41538	0.000331198	0.0029674
ENSG00000101310	SEC23B	FALSE	2116	-0.945729	0.211546	1.95475e-06	2.99871e-05
ENSG00000101335	MYL9	FALSE	3766.61	-0.684513	0.212004	0.00050386	0.00425841
ENSG00000101407	TTI1	FALSE	3537.55	-3.52355	0.256827	4.64382e-44	3.40089e-41
ENSG00000101439	CST3	FALSE	12019.7	-0.709425	0.198129	0.000131593	0.00134255
ENSG00000101445	PPP1R16B	FALSE	2831.57	0.91287	0.322158	0.00111855	0.00840732
ENSG00000101447	FAM83D	FALSE	3315.91	-1.38371	0.265002	2.30362e-08	4.95558e-07
ENSG00000101544	ADNP2	FALSE	1508.57	0.770734	0.268944	0.0013763	0.00997601
ENSG00000101558	VAPA	FALSE	5883.73	-0.600808	0.182786	0.000489197	0.00415533
ENSG00000101665	SMAD7	FALSE	619.996	2.99674	0.430486	2.1906e-13	9.5345e-12
ENSG00000101773	RBBP8	FALSE	1721.92	2.2215	0.265837	5.37962e-18	3.8724e-16
ENSG00000101849	TBL1X	FALSE	5045.08	1.07608	0.260373	7.25423e-06	9.91e-05
ENSG00000101856	PGRMC1	TRUE	1969.73	-0.964041	0.243744	1.81051e-05	0.000225898
ENSG00000101945	SUV39H1	FALSE	2418.34	0.93276	0.221277	6.10499e-06	8.49153e-05
ENSG00000101955	SRPX	FALSE	3843.73	-0.817236	0.244074	0.000248581	0.00232101
ENSG00000101966	XIAP	FALSE	2008.18	-0.749511	0.222918	0.000272618	0.00251478
ENSG00000102010	BMX	FALSE	5613.04	1.02988	0.210854	2.1221e-07	3.92368e-06
ENSG00000102034	ELF4	FALSE	29327.1	-4.26549	0.234312	4.19347e-75	3.53174e-71
ENSG00000102054	RBBP7	FALSE	10529	0.732885	0.228252	0.000448813	0.00386646
ENSG00000102081	FMR1	TRUE	2075.44	1.64411	0.289272	1.44462e-09	3.74934e-08
ENSG00000102103	PQBP1	FALSE	4997.27	0.636984	0.189612	0.000361524	0.00320332
ENSG00000102172	SMS	FALSE	23590.1	-0.57064	0.178895	0.000530795	0.00445033
ENSG00000102218	RP2	FALSE	1548.27	1.28978	0.279561	5.99769e-07	1.01331e-05
ENSG00000102309	PIN4	FALSE	7848.24	1.15775	0.237345	1.97565e-07	3.66093e-06
ENSG00000102316	MAGED2	FALSE	2335.29	-1.98561	0.235582	3.01656e-18	2.20917e-16
ENSG00000102362	SYTL4	FALSE	924.093	2.19973	0.379231	5.17596e-10	1.45549e-08
ENSG00000102580	DNAJC3	FALSE	2482.74	-0.739493	0.239706	0.000724271	0.00581488
ENSG00000102753	KPNA3	FALSE	3871.39	-0.663829	0.194873	0.000281015	0.00257952
ENSG00000102870	ZNF629	FALSE	1330.19	0.907313	0.324271	0.00119182	0.00885922
ENSG00000102882	MAPK3	FALSE	11797.4	1.25026	0.228736	7.21816e-09	1.677e-07
ENSG00000102977	ACD	FALSE	1700.96	1.21965	0.240656	6.89302e-08	1.38883e-06
ENSG00000103005	USB1	FALSE	5661.49	-0.899722	0.192141	7.79576e-07	1.3027e-05
ENSG00000103047	TANGO6	FALSE	1242.54	1.62733	0.340504	1.87055e-07	3.49696e-06
ENSG00000103061	SLC7A6OS	FALSE	1593	-0.784701	0.270563	0.00117776	0.00877409
ENSG00000103126	AXIN1	FALSE	3904.8	1.12764	0.250818	1.29015e-06	2.06375e-05
ENSG00000103194	USP10	FALSE	4613.94	-1.06197	0.189987	4.77613e-09	1.14437e-07
ENSG00000103199	ZNF500	FALSE	548.719	1.60171	0.516395	0.000181486	0.00176907
ENSG00000103222	ABCC1	FALSE	2849.98	-1.311	0.221137	4.47394e-10	1.27511e-08
ENSG00000103245	CIAO3	FALSE	5181.21	2.89259	0.295783	8.87607e-24	1.17723e-21
ENSG00000103248	MTHFSD	FALSE	1518.5	2.95358	0.399071	8.56602e-15	4.35899e-13
ENSG00000103274	NUBP1	FALSE	2679.35	0.974035	0.246378	1.84199e-05	0.000228977
ENSG00000103326	CAPN15	FALSE	4686.87	0.853308	0.265628	0.000370197	0.00327328
ENSG00000103353	UBFD1	FALSE	4526.12	-0.871428	0.202219	4.6963e-06	6.68677e-05
ENSG00000103356	EARS2	FALSE	1227.58	1.24098	0.321401	1.66836e-05	0.000210186
ENSG00000103423	DNAJA3	FALSE	2580.22	0.753371	0.238673	0.000565534	0.00470413
ENSG00000103429	BFAR	FALSE	5483.9	0.655827	0.194577	0.000335465	0.00300084
ENSG00000103495	MAZ	FALSE	23974.8	0.745658	0.169682	4.36175e-06	6.25271e-05
ENSG00000103502	CDIPT	FALSE	6706.41	0.873492	0.176269	2.17927e-07	4.00626e-06
ENSG00000103507	BCKDK	FALSE	4412.17	-0.607389	0.184323	0.000467021	0.00400127
ENSG00000103512	NOMO1	FALSE	2201.32	-0.65776	0.208549	0.000690641	0.00557411
ENSG00000103550	KNOP1	FALSE	5002.55	2.13239	0.344969	5.08026e-11	1.62684e-09
ENSG00000103657	HERC1	FALSE	1107.34	0.988697	0.273895	6.92877e-05	0.000757846
ENSG00000103769	RAB11A	FALSE	13126.8	0.785937	0.196103	1.71791e-05	0.000215783
ENSG00000104081	BMF	FALSE	1461.59	2.49259	0.763917	5.95103e-05	0.000661208
ENSG00000104221	BRF2	FALSE	805.117	-2.05299	0.309309	2.61583e-12	9.96855e-11
ENSG00000104320	NBN	FALSE	4959.65	2.12825	0.232347	4.70166e-21	4.65851e-19
ENSG00000104365	IKBKB	FALSE	2670.33	0.859318	0.245382	0.000138629	0.00140328
ENSG00000104369	JPH1	FALSE	86.3539	-5.27267	1.23552	7.76235e-07	1.29969e-05
ENSG00000104517	UBR5	FALSE	1275.48	0.795073	0.260259	0.000722548	0.00580381
ENSG00000104549	SQLE	FALSE	3964.98	1.02903	0.27123	3.14871e-05	0.000374026
ENSG00000104660	LEPROTL1	FALSE	6659.98	2.27352	0.269591	2.72345e-18	2.00322e-16
ENSG00000104756	KCTD9	FALSE	2171.9	0.687335	0.196212	0.00019204	0.00185584
ENSG00000104824	HNRNPL	FALSE	10843.6	-0.704795	0.224459	0.000650215	0.00529861
ENSG00000104825	NFKBIB	FALSE	3838.93	1.39074	0.274899	5.76271e-08	1.17372e-06
ENSG00000104866	PPP1R37	FALSE	3761.57	0.734728	0.243329	0.000927883	0.00719911
ENSG00000104880	ARHGEF18	FALSE	1604.84	1.19055	0.292398	7.81372e-06	0.000106226
ENSG00000104886	PLEKHJ1	FALSE	12883.7	1.58398	0.256431	8.10086e-11	2.52687e-09
ENSG00000104903	LYL1	FALSE	10229.9	0.871068	0.233199	5.52726e-05	0.000618202
ENSG00000104967	NOVA2	FALSE	2955.31	-1.85177	0.281288	4.28202e-12	1.58172e-10
ENSG00000104973	MED25	FALSE	2887.35	0.969039	0.257978	4.11394e-05	0.0004743
ENSG00000104979	C19orf53	FALSE	22604.8	1.53546	0.210188	4.75743e-14	2.29611e-12
ENSG00000105085	MED26	FALSE	1906.8	2.75253	0.351095	2.70662e-16	1.59966e-14
ENSG00000105127	AKAP8	FALSE	2713.38	1.35934	0.278742	1.5061e-07	2.86007e-06
ENSG00000105137	SYDE1	FALSE	2567.55	1.02316	0.304819	0.000161696	0.00160495
ENSG00000105173	CCNE1	FALSE	1583.53	1.21667	0.289201	4.22004e-06	6.06505e-05
ENSG00000105204	DYRK1B	FALSE	2557.53	1.23507	0.322264	2.00713e-05	0.000246955
ENSG00000105220	GPI	FALSE	13547.9	-0.679198	0.194162	0.000188626	0.00182914
ENSG00000105227	PRX	FALSE	196.805	2.44701	0.592139	2.26803e-06	3.44789e-05
ENSG00000105321	CCDC9	FALSE	1118.19	1.03145	0.276956	4.13304e-05	0.000475526
ENSG00000105323	HNRNPUL1	FALSE	25072.5	0.962177	0.211236	1.52998e-06	2.40402e-05
ENSG00000105325	FZR1	FALSE	3162.73	1.19121	0.229013	3.55268e-08	7.45222e-07
ENSG00000105327	BBC3	FALSE	2845.84	1.12425	0.261756	3.29319e-06	4.83548e-05
ENSG00000105373	NOP53	FALSE	23086.5	0.765444	0.172008	3.1613e-06	4.65056e-05
ENSG00000105438	KDELR1	FALSE	9424.96	-0.551708	0.17062	0.000659591	0.00535946
ENSG00000105443	CYTH2	FALSE	8469.83	1.0407	0.190767	1.09257e-08	2.47355e-07
ENSG00000105486	LIG1	FALSE	1740.63	1.01008	0.206589	2.36293e-07	4.30748e-06
ENSG00000105576	TNPO2	FALSE	3361.83	1.19731	0.283512	4.04195e-06	5.82898e-05
ENSG00000105617	LENG1	FALSE	1290.71	0.886794	0.286355	0.000521547	0.0043837
ENSG00000105619	TFPT	FALSE	3103.83	0.710088	0.184804	4.91748e-05	0.000555534
ENSG00000105640	RPL18A	FALSE	285152	1.61478	0.206826	6.97467e-16	3.91605e-14
ENSG00000105643	ARRDC2	FALSE	1337.41	1.46447	0.361437	6.23345e-06	8.62746e-05
ENSG00000105656	ELL	FALSE	1484.84	1.78817	0.316105	1.47828e-09	3.82489e-08
ENSG00000105698	USF2	FALSE	7044.14	0.656296	0.175792	8.2128e-05	0.000882811
ENSG00000105711	SCN1B	FALSE	2132.3	0.708306	0.242598	0.00134434	0.00978142
ENSG00000105722	ERF	FALSE	5193.41	0.750785	0.221161	0.000226548	0.00214622
ENSG00000105738	SIPA1L3	FALSE	2740.07	1.17456	0.269273	2.39948e-06	3.63789e-05
ENSG00000105767	CADM4	FALSE	998.142	2.88843	0.369949	4.07778e-16	2.34423e-14
ENSG00000105875	WDR91	FALSE	393.823	-1.517	0.381245	7.42114e-06	0.000101298
ENSG00000105953	OGDH	FALSE	5329.39	0.89559	0.263045	0.00017122	0.00168362
ENSG00000105991	HOXA1	FALSE	280.824	1.24321	0.479585	0.00125948	0.00927917
ENSG00000105997	HOXA3	FALSE	2147.12	2.91294	0.403188	3.54541e-14	1.72705e-12
ENSG00000106025	TSPAN12	FALSE	998.852	-0.956789	0.302534	0.000351949	0.00313439
ENSG00000106052	TAX1BP1	FALSE	3659.51	0.651931	0.185866	0.000203617	0.00195315
ENSG00000106070	GRB10	FALSE	13743.6	1.51671	0.257009	4.50828e-10	1.28273e-08
ENSG00000106080	FKBP14	FALSE	1244.09	-1.19282	0.261927	8.78382e-07	1.45625e-05
ENSG00000106105	GARS1	FALSE	10089.4	-0.738697	0.195841	5.77729e-05	0.000642752
ENSG00000106261	ZKSCAN1	FALSE	1403.51	0.91308	0.302707	0.000636531	0.00519967
ENSG00000106266	SNX8	FALSE	5051.19	2.35137	0.299267	2.18941e-16	1.30775e-14
ENSG00000106348	IMPDH1	FALSE	14051.5	0.657779	0.195067	0.000331683	0.00297016
ENSG00000106355	LSM5	TRUE	5082.34	-0.808061	0.200858	1.83532e-05	0.000228485
ENSG00000106462	EZH2	FALSE	2471.78	1.23555	0.245205	7.78712e-08	1.54495e-06
ENSG00000106484	MEST	FALSE	6327.07	-2.4899	0.25782	3.20629e-23	4.03035e-21
ENSG00000106537	TSPAN13	FALSE	4144.76	-2.30973	0.642495	1.86097e-05	0.000230997
ENSG00000106591	MRPL32	FALSE	9509.48	1.94031	0.217385	4.31153e-20	3.87368e-18
ENSG00000106605	BLVRA	FALSE	2111.16	-0.996368	0.221847	1.62363e-06	2.53226e-05
ENSG00000106615	RHEB	FALSE	18435.6	1.4712	0.221241	4.55564e-12	1.67911e-10
ENSG00000106628	POLD2	FALSE	13786.8	1.02313	0.179944	3.02613e-09	7.50694e-08
ENSG00000106665	CLIP2	FALSE	3318.06	1.39274	0.290559	2.20624e-07	4.04373e-06
ENSG00000106799	TGFBR1	FALSE	1044.63	1.18009	0.294912	1.07112e-05	0.000141617
ENSG00000106852	LHX6	FALSE	1392.11	1.16652	0.286486	8.1166e-06	0.000110077
ENSG00000107020	PLGRKT	FALSE	1371.2	0.834023	0.233585	0.000109207	0.00113408
ENSG00000107036	RIC1	FALSE	1982.4	1.97706	0.355232	2.15444e-09	5.43255e-08
ENSG00000107282	APBA1	FALSE	692.323	1.53614	0.418196	2.60967e-05	0.000313533
ENSG00000107371	EXOSC3	FALSE	4517.9	-1.06457	0.224347	4.34866e-07	7.52815e-06
ENSG00000107372	ZFAND5	FALSE	11997.7	0.794336	0.263175	0.000805145	0.00637306
ENSG00000107404	DVL1	FALSE	3974.3	1.2128	0.254123	2.941e-07	5.26442e-06
ENSG00000107438	PDLIM1	FALSE	10136.7	-1.22218	0.252292	2.20022e-07	4.0371e-06
ENSG00000107554	DNMBP	FALSE	2863.2	0.84593	0.232142	8.09646e-05	0.00087421
ENSG00000107560	RAB11FIP2	FALSE	1062.37	1.1798	0.284618	5.82094e-06	8.11654e-05
ENSG00000107643	MAPK8	FALSE	2295.23	0.9973	0.204811	2.65941e-07	4.82031e-06
ENSG00000107669	ATE1	FALSE	2120.07	1.71303	0.278272	7.81073e-11	2.44089e-09
ENSG00000107815	TWNK	FALSE	1485.2	1.14657	0.329067	8.60544e-05	0.000920318
ENSG00000107816	LZTS2	FALSE	8016.76	1.72924	0.271609	2.02867e-11	6.86162e-10
ENSG00000107829	FBXW4	FALSE	1450.32	1.49628	0.315131	2.33753e-07	4.27506e-06
ENSG00000107874	CUEDC2	FALSE	5173.18	0.676479	0.205521	0.00042093	0.00366605
ENSG00000107949	BCCIP	FALSE	6321.98	-0.650355	0.199031	0.000474605	0.00405388
ENSG00000107960	STN1	FALSE	1071.16	1.42184	0.264204	9.93874e-09	2.26533e-07
ENSG00000107984	DKK1	FALSE	4144.75	-0.650359	0.216087	0.00112838	0.00846234
ENSG00000108064	TFAM	FALSE	2542.58	0.750666	0.195336	4.46501e-05	0.000508854
ENSG00000108091	CCDC6	FALSE	5361.47	-2.00772	0.20948	8.21459e-23	9.88333e-21
ENSG00000108175	ZMIZ1	FALSE	8255.53	2.78075	0.282705	5.58672e-24	7.77709e-22
ENSG00000108219	TSPAN14	FALSE	15092.6	-0.915445	0.211232	3.91365e-06	5.67311e-05
ENSG00000108262	GIT1	FALSE	71615.1	4.03755	0.256875	7.30474e-57	1.53801e-53
ENSG00000108312	UBTF	FALSE	11664.4	2.04757	0.22039	1.41695e-21	1.48243e-19
ENSG00000108510	MED13	FALSE	2231	0.979958	0.273936	7.98224e-05	0.000864093
ENSG00000108557	RAI1	FALSE	1210.65	0.750699	0.258744	0.00129212	0.00946281
ENSG00000108602	ALDH3A1	FALSE	14.5828	-0.309799	0.699039	0.000500917	0.00423779
ENSG00000108604	SMARCD2	FALSE	5957.74	0.734677	0.243583	0.00094481	0.00731634
ENSG00000108669	CYTH1	FALSE	3136.76	1.38971	0.278442	8.16575e-08	1.61436e-06
ENSG00000108671	PSMD11	FALSE	6833.94	-0.518847	0.166484	0.00106283	0.00807141
ENSG00000108799	EZH1	FALSE	841.173	2.06405	0.382926	5.78617e-09	1.36311e-07
ENSG00000108861	DUSP3	FALSE	5588.7	-0.851094	0.195618	4.01819e-06	5.79969e-05
ENSG00000108984	MAP2K6	FALSE	1056.04	1.06528	0.319059	0.00016311	0.00161518
ENSG00000109079	TNFAIP1	FALSE	10581.5	1.77813	0.257898	5.46668e-13	2.268e-11
ENSG00000109084	TMEM97	FALSE	3304.26	-0.665656	0.185012	0.000137483	0.00139672
ENSG00000109189	USP46	FALSE	1718.22	0.779834	0.23812	0.000356026	0.00316263
ENSG00000109381	ELF2	FALSE	1760.07	2.09218	0.334554	3.49886e-11	1.13336e-09
ENSG00000109670	FBXW7	FALSE	1245.9	1.89478	0.346224	4.00246e-09	9.68642e-08
ENSG00000109674	NEIL3	FALSE	350.862	1.41658	0.385985	2.90355e-05	0.000346861
ENSG00000109738	GLRB	FALSE	170.655	-1.79351	0.710443	0.000737366	0.00590033
ENSG00000109756	RAPGEF2	FALSE	1916.29	-1.3026	0.258292	6.71444e-08	1.35447e-06
ENSG00000109861	CTSC	FALSE	20580.5	1.64747	0.231808	1.3568e-13	6.03008e-12
ENSG00000109917	ZPR1	FALSE	4790.45	-1.15005	0.23276	1.40085e-07	2.67527e-06
ENSG00000110060	PUS3	FALSE	1679.57	2.02245	0.284715	1.06846e-13	4.87728e-12
ENSG00000110063	DCPS	FALSE	3124.15	2.01215	0.241887	8.15586e-18	5.67675e-16
ENSG00000110074	FOXRED1	FALSE	1725.29	1.34367	0.353599	1.92312e-05	0.00023741
ENSG00000110075	PPP6R3	FALSE	3699.84	1.14472	0.237237	2.79369e-07	5.03822e-06
ENSG00000110315	RNF141	FALSE	3445	-0.794114	0.190973	1.07435e-05	0.000141933
ENSG00000110497	AMBRA1	FALSE	1583.33	1.47841	0.375232	9.12079e-06	0.00012222
ENSG00000110536	PTPMT1	FALSE	5148.48	0.711282	0.231261	0.000832061	0.00656759
ENSG00000110660	SLC35F2	FALSE	8913.89	1.81901	0.308519	3.22818e-10	9.32683e-09
ENSG00000110852	CLEC2B	FALSE	890.432	-0.805592	0.255284	0.000494767	0.00419053
ENSG00000110931	CAMKK2	FALSE	5000.72	0.925012	0.23102	1.68758e-05	0.000212289
ENSG00000111237	VPS29	FALSE	11960.1	1.03641	0.187908	7.94258e-09	1.83016e-07
ENSG00000111261	MANSC1	FALSE	3092.61	1.0597	0.313065	0.000138006	0.00139921
ENSG00000111276	CDKN1B	FALSE	3656.86	1.06375	0.298426	7.20529e-05	0.00078622
ENSG00000111300	NAA25	FALSE	2418.21	1.20023	0.272669	1.80465e-06	2.79646e-05
ENSG00000111321	LTBR	FALSE	4202.2	-0.720404	0.196787	9.58178e-05	0.00100746
ENSG00000111328	CDK2AP1	FALSE	28130.8	-0.961134	0.184577	4.71816e-08	9.77523e-07
ENSG00000111331	OAS3	FALSE	1088.51	-1.13702	0.276161	6.8286e-06	9.37416e-05
ENSG00000111335	OAS2	FALSE	637.37	-1.12869	0.354616	0.000241513	0.00226885
ENSG00000111341	MGP	FALSE	1435.29	-1.20838	0.312789	1.73408e-05	0.000217328
ENSG00000111445	RFC5	FALSE	1134.74	0.957301	0.301093	0.000341602	0.00305034
ENSG00000111450	STX2	FALSE	3333.11	1.07411	0.236605	1.17166e-06	1.89218e-05
ENSG00000111481	COPZ1	FALSE	10295.4	-0.546912	0.167912	0.000615698	0.00506883
ENSG00000111490	TBC1D30	FALSE	844.773	1.53788	0.394415	1.06511e-05	0.000141154
ENSG00000111540	RAB5B	FALSE	10485.5	0.93504	0.221312	6.17309e-06	8.56504e-05
ENSG00000111596	CNOT2	FALSE	4636.7	1.83141	0.23796	1.2596e-15	6.91097e-14
ENSG00000111602	TIMELESS	FALSE	2677.85	0.913601	0.23971	3.66886e-05	0.000428856
ENSG00000111639	MRPL51	FALSE	19310.2	0.494161	0.160279	0.00126729	0.00931517
ENSG00000111666	CHPT1	FALSE	12463	-3.62967	0.208335	3.32727e-69	1.86815e-65
ENSG00000111737	RAB35	FALSE	7072.25	0.993861	0.240131	8.28168e-06	0.000111956
ENSG00000111752	PHC1	FALSE	1934.89	1.35316	0.290826	4.58437e-07	7.88756e-06
ENSG00000111802	TDP2	FALSE	2447.91	0.634509	0.213368	0.00131556	0.00960111
ENSG00000111832	RWDD1	FALSE	7706.65	-0.615113	0.177611	0.000253629	0.00235638
ENSG00000111906	HDDC2	FALSE	1329.97	1.01123	0.275758	5.35791e-05	0.000599659
ENSG00000112033	PPARD	FALSE	3628.15	1.23818	0.260403	3.13026e-07	5.55597e-06
ENSG00000112062	MAPK14	FALSE	2718.62	-0.775018	0.204813	5.30303e-05	0.000594306
ENSG00000112078	KCTD20	FALSE	7068.57	0.877518	0.200768	3.6205e-06	5.27998e-05
ENSG00000112110	MRPL18	FALSE	7417.55	0.75002	0.179749	1.12502e-05	0.00014793
ENSG00000112242	E2F3	FALSE	2700.37	0.895855	0.266407	0.000206354	0.00197378
ENSG00000112297	CRYBG1	FALSE	994.145	0.982254	0.317001	0.000425062	0.00369631
ENSG00000112335	SNX3	FALSE	24677.1	1.43701	0.238878	2.40881e-10	7.06865e-09
ENSG00000112343	TRIM38	FALSE	1977.75	0.855589	0.226956	4.4433e-05	0.000507066
ENSG00000112365	ZBTB24	FALSE	906.391	1.34765	0.290314	4.85432e-07	8.30113e-06
ENSG00000112406	HECA	FALSE	1549.59	1.24412	0.256013	1.91219e-07	3.56688e-06
ENSG00000112559	MDFI	FALSE	7682.49	1.346	0.220983	2.084e-10	6.1801e-09
ENSG00000112578	BYSL	FALSE	3654.34	1.067	0.271524	1.69919e-05	0.000213591
ENSG00000112640	PPP2R5D	FALSE	4387.9	0.85869	0.232035	6.66175e-05	0.000732923
ENSG00000112695	COX7A2	FALSE	11831.4	-0.622726	0.185734	0.000373575	0.00330142
ENSG00000112893	MAN2A1	FALSE	1172.65	-0.710443	0.24253	0.00126304	0.00929432
ENSG00000112941	TENT4A	FALSE	4929.6	2.45646	0.270836	8.88948e-21	8.55626e-19
ENSG00000112996	MRPS30	FALSE	1773.59	0.764274	0.227864	0.000265132	0.00245109
ENSG00000113048	MRPS27	FALSE	3615.86	-0.623318	0.186599	0.000375999	0.0033211
ENSG00000113140	SPARC	FALSE	33181.9	-0.59353	0.177134	0.000400742	0.00352118
ENSG00000113248	PCDHB15	FALSE	15.4098	6.69966	3.41211	0.000427108	0.00371027
ENSG00000113300	CNOT6	FALSE	11039.9	2.34769	0.245223	1.01363e-22	1.19396e-20
ENSG00000113368	LMNB1	FALSE	8899.26	1.39895	0.197369	1.33747e-13	5.95987e-12
ENSG00000113384	GOLPH3	TRUE	12033	2.10285	0.264733	1.72724e-16	1.04278e-14
ENSG00000113391	ARB2A	FALSE	1393.32	0.902356	0.278173	0.000307308	0.00279196
ENSG00000113441	LNPEP	FALSE	1406.58	1.40253	0.369657	1.83916e-05	0.000228794
ENSG00000113575	PPP2CA	FALSE	15568.5	-1.5956	0.242051	5.59139e-12	2.04298e-10
ENSG00000113648	MACROH2A1	FALSE	11280.9	1.24393	0.207988	4.35977e-10	1.24679e-08
ENSG00000113657	DPYSL3	FALSE	6217.88	1.70543	0.185361	2.96009e-21	2.98561e-19
ENSG00000113716	HMGXB3	FALSE	3732.2	1.20892	0.254492	3.45928e-07	6.10138e-06
ENSG00000113719	ERGIC1	FALSE	21997.2	1.54891	0.247557	5.48922e-11	1.74454e-09
ENSG00000113739	STC2	FALSE	4194.68	0.849647	0.261127	0.000327572	0.0029396
ENSG00000113742	CPEB4	FALSE	1524.71	-1.96054	0.245712	1.31622e-16	8.0914e-15
ENSG00000113758	DBN1	FALSE	12982.1	1.23065	0.241176	5.37943e-08	1.10367e-06
ENSG00000113845	TIMMDC1	FALSE	5471.13	1.17551	0.22946	5.53961e-08	1.13102e-06
ENSG00000113966	ARL6	FALSE	363.832	1.21803	0.456571	0.00103807	0.00791907
ENSG00000114030	KPNA1	FALSE	2640.7	-0.636057	0.208018	0.000998007	0.007662
ENSG00000114268	PFKFB4	FALSE	211.724	1.65928	0.495083	7.23101e-05	0.000787834
ENSG00000114331	ACAP2	FALSE	1269.64	-1.68405	0.25811	7.10382e-12	2.55677e-10
ENSG00000114354	TFG	FALSE	5243.29	-0.579507	0.176534	0.000518387	0.00435931
ENSG00000114395	CYB561D2	FALSE	1840.1	2.46452	0.340542	3.49026e-14	1.71399e-12
ENSG00000114439	BBX	FALSE	1612.86	0.975783	0.260727	4.27782e-05	0.000491176
ENSG00000114554	PLXNA1	FALSE	1450.42	1.27375	0.266431	2.72214e-07	4.91971e-06
ENSG00000114573	ATP6V1A	FALSE	2384.59	1.2326	0.226247	8.61707e-09	1.97209e-07
ENSG00000114648	KLHL18	FALSE	4224.4	2.25148	0.310738	3.45892e-14	1.70357e-12
ENSG00000114735	HEMK1	FALSE	929.504	0.922242	0.266386	0.000136447	0.00138787
ENSG00000114738	MAPKAPK3	FALSE	1554.38	-0.764668	0.252142	0.000809879	0.0064015
ENSG00000114739	ACVR2B	FALSE	647.162	0.901364	0.321283	0.00124772	0.00920569
ENSG00000114779	ABHD14B	FALSE	1518.23	-0.816732	0.216569	5.08113e-05	0.000572485
ENSG00000114850	SSR3	FALSE	26199.7	-0.604061	0.160539	8.17252e-05	0.000880525
ENSG00000114853	ZBTB47	FALSE	2137.84	1.41892	0.297245	2.13452e-07	3.938e-06
ENSG00000114857	NKTR	TRUE	3253.04	1.77081	0.334194	1.14059e-08	2.57189e-07
ENSG00000114861	FOXP1	TRUE	19133.2	3.14394	0.268603	7.31247e-33	2.19949e-30
ENSG00000114904	NEK4	FALSE	1372.29	1.12485	0.286135	1.54406e-05	0.000195697
ENSG00000115129	TP53I3	FALSE	6284.96	0.911252	0.232736	2.44846e-05	0.000296491
ENSG00000115137	DNAJC27	FALSE	402.212	1.43516	0.485836	0.000330178	0.00296141
ENSG00000115275	MOGS	FALSE	1904.15	1.419	0.336092	3.14992e-06	4.63787e-05
ENSG00000115363	EVA1A	FALSE	6194.64	1.51413	0.232809	1.0784e-11	3.77641e-10
ENSG00000115365	LANCL1	FALSE	1948.25	-1.38677	0.266335	2.54978e-08	5.46419e-07
ENSG00000115380	EFEMP1	FALSE	25277.5	-0.585962	0.181799	0.000636274	0.00519967
ENSG00000115459	ELMOD3	FALSE	961.969	2.07931	0.37646	2.74005e-09	6.84768e-08
ENSG00000115486	GGCX	FALSE	2031.56	1.12942	0.240444	5.01465e-07	8.5666e-06
ENSG00000115520	COQ10B	FALSE	1628.85	-1.04686	0.261068	1.14924e-05	0.00015041
ENSG00000115657	ABCB6	FALSE	1853.35	2.02483	0.32386	3.39427e-11	1.10373e-09
ENSG00000115661	STK16	FALSE	2453.81	1.33991	0.233761	1.47127e-09	3.81262e-08
ENSG00000115685	PPP1R7	FALSE	18158.6	2.88387	0.293832	6.41744e-24	8.78824e-22
ENSG00000115839	RAB3GAP1	FALSE	2352.78	1.27847	0.298674	2.80685e-06	4.16185e-05
ENSG00000115993	TRAK2	FALSE	3062.07	0.787536	0.24644	0.000461193	0.00396142
ENSG00000116005	PCYOX1	FALSE	926.633	-0.908432	0.264295	0.000149779	0.00149993
ENSG00000116017	ARID3A	FALSE	1424.94	1.58219	0.362055	1.35736e-06	2.16304e-05
ENSG00000116030	SUMO1	FALSE	16513.9	0.815261	0.170295	5.72466e-07	9.71059e-06
ENSG00000116127	ALMS1	FALSE	678.987	0.995687	0.34062	0.000722086	0.00580287
ENSG00000116133	DHCR24	FALSE	16416.4	1.2621	0.241615	2.77859e-08	5.91689e-07
ENSG00000116157	GPX7	FALSE	550.381	-1.1749	0.359086	0.000165824	0.00163532
ENSG00000116191	RALGPS2	FALSE	2335.41	-1.86649	0.237142	3.26291e-16	1.90174e-14
ENSG00000116198	CEP104	FALSE	2223.33	1.06395	0.271094	1.76537e-05	0.000220593
ENSG00000116199	FAM20B	FALSE	3831.09	1.20335	0.237684	7.35969e-08	1.47404e-06
ENSG00000116209	TMEM59	FALSE	5392.97	-1.39902	0.244956	1.49376e-09	3.85902e-08
ENSG00000116251	RPL22	FALSE	47441.2	-0.548511	0.175701	0.000951709	0.00735011
ENSG00000116350	SRSF4	FALSE	13251.4	1.6649	0.239492	3.88981e-13	1.64623e-11
ENSG00000116406	EDEM3	FALSE	2962.05	-3.17541	0.239202	2.01229e-41	1.12329e-38
ENSG00000116497	S100PBP	FALSE	1668.34	1.76104	0.294275	2.19423e-10	6.47279e-09
ENSG00000116649	SRM	FALSE	14620.1	-0.534805	0.157707	0.000392691	0.00345585
ENSG00000116685	KIAA2013	FALSE	6681.81	-1.33251	0.184	6.59227e-14	3.11037e-12
ENSG00000116852	KIF21B	FALSE	408.218	1.2873	0.436904	0.00042033	0.00366272
ENSG00000116922	AIRIM	FALSE	893.498	1.13323	0.309684	4.49075e-05	0.000511096
ENSG00000117016	RIMS3	FALSE	27.8155	4.75166	1.70156	0.00025089	0.00233609
ENSG00000117114	ADGRL2	FALSE	2490.67	1.03044	0.27489	3.78178e-05	0.000441138
ENSG00000117152	RGS4	TRUE	6105.57	1.7893	0.282112	2.17715e-11	7.31975e-10
ENSG00000117174	ZNHIT6	FALSE	2269.91	1.52673	0.36272	2.96553e-06	4.38171e-05
ENSG00000117226	GBP3	FALSE	1039.82	-1.06633	0.337639	0.000291434	0.00265922
ENSG00000117410	ATP6V0B	FALSE	4546.88	-0.546807	0.171259	0.000770831	0.00612158
ENSG00000117500	TMED5	FALSE	2995.59	-0.722712	0.243537	0.00109491	0.00824946
ENSG00000117586	TNFSF4	TRUE	44983.6	3.7566	0.270461	4.92065e-45	4.14417e-42
ENSG00000117713	ARID1A	FALSE	29264.4	-2.75898	0.286843	4.53884e-23	5.62149e-21
ENSG00000117748	RPA2	FALSE	4394.63	1.21452	0.30778	1.14447e-05	0.000150019
ENSG00000117868	ESYT2	FALSE	2982.14	0.606748	0.184277	0.000488675	0.004153
ENSG00000118276	B4GALT6	FALSE	666.997	1.14508	0.274398	5.40471e-06	7.59907e-05
ENSG00000118363	SPCS2	FALSE	129366	5.78321	0.270576	1.77146e-102	2.98385e-98
ENSG00000118523	CCN2	FALSE	29947	-0.902293	0.204837	2.69763e-06	4.03185e-05
ENSG00000118579	MED28	FALSE	4721.92	0.752295	0.201092	6.7432e-05	0.000740917
ENSG00000118762	PKD2	FALSE	2207.43	2.18719	0.348575	2.66558e-11	8.8442e-10
ENSG00000118816	CCNI	FALSE	27372.1	0.978518	0.21045	1.01824e-06	1.66516e-05
ENSG00000118900	UBN1	FALSE	4574.13	1.24086	0.30147	5.42319e-06	7.6171e-05
ENSG00000119048	UBE2B	FALSE	7040.18	1.28464	0.269561	2.85643e-07	5.12394e-06
ENSG00000119242	CCDC92	FALSE	7356.78	1.14233	0.251854	1.05926e-06	1.72723e-05
ENSG00000119314	PTBP3	FALSE	6147.33	-0.647746	0.165566	4.133e-05	0.000475526
ENSG00000119318	RAD23B	FALSE	17428.2	1.1956	0.247239	2.34983e-07	4.2929e-06
ENSG00000119396	RAB14	FALSE	10961.3	-2.2935	0.233636	7.63794e-24	1.02106e-21
ENSG00000119446	RBM18	FALSE	3615.78	-2.07806	0.272814	2.14326e-15	1.15339e-13
ENSG00000119523	ALG2	FALSE	1458.78	-0.830928	0.250239	0.000266514	0.00246251
ENSG00000119537	KDSR	FALSE	2342.65	-0.787964	0.214889	8.15398e-05	0.000879857
ENSG00000119541	VPS4B	FALSE	3015.71	1.93275	0.298132	8.23652e-12	2.93932e-10
ENSG00000119559	C19orf25	FALSE	1771.14	0.855142	0.259864	0.000287878	0.00263533
ENSG00000119640	ACYP1	FALSE	4587.17	2.7864	0.246912	1.1459e-30	2.71553e-28
ENSG00000119655	NPC2	FALSE	11269.4	-0.580485	0.193172	0.00120503	0.00894952
ENSG00000119669	IRF2BPL	FALSE	2641.58	2.18343	0.327775	2.04713e-12	7.8368e-11
ENSG00000119685	TTLL5	FALSE	4855.08	-0.970875	0.192821	1.1519e-07	2.21997e-06
ENSG00000119688	ABCD4	FALSE	1616.09	0.657881	0.211354	0.000806182	0.00637528
ENSG00000119772	DNMT3A	FALSE	4122.7	-1.4965	0.232948	1.62657e-11	5.63745e-10
ENSG00000119906	SLF2	FALSE	3775.79	2.2338	0.24383	4.47744e-21	4.46261e-19
ENSG00000120053	GOT1	FALSE	10290.7	-3.65644	0.278684	1.6158e-40	8.50519e-38
ENSG00000120217	CD274	FALSE	1053.17	1.07369	0.390623	0.00106582	0.00808588
ENSG00000120333	MRPS14	FALSE	7116.57	2.64762	0.291387	7.52989e-21	7.29339e-19
ENSG00000120334	CENPL	FALSE	1247.91	-2.08939	0.358243	4.26196e-10	1.22089e-08
ENSG00000120675	DNAJC15	FALSE	3885.87	-0.727187	0.229365	0.00056033	0.00467469
ENSG00000120686	UFM1	FALSE	18861.6	3.10187	0.279872	9.21888e-30	2.09842e-27
ENSG00000120688	WBP4	FALSE	2321.66	1.32282	0.279137	3.10499e-07	5.51693e-06
ENSG00000120802	TMPO	FALSE	4683.84	0.623562	0.178868	0.000232182	0.00218973
ENSG00000120875	DUSP4	FALSE	5032.7	0.537373	0.169527	0.000863895	0.00678389
ENSG00000120910	PPP3CC	FALSE	1107.38	-0.756951	0.258256	0.00114659	0.00856839
ENSG00000120913	PDLIM2	FALSE	2483.09	-0.650195	0.218096	0.00125988	0.00927917
ENSG00000120948	TARDBP	FALSE	22688.8	1.47719	0.236242	5.199e-11	1.66171e-09
ENSG00000120949	TNFRSF8	FALSE	22.1693	7.70256	3.18941	3.93472e-05	0.000456135
ENSG00000120963	ZNF706	FALSE	14376.6	2.09294	0.230381	9.25678e-21	8.8091e-19
ENSG00000121058	COIL	FALSE	2671.23	-2.42483	0.299166	3.78217e-17	2.45972e-15
ENSG00000121073	SLC35B1	FALSE	4611.31	-0.767779	0.231966	0.0003163	0.0028567
ENSG00000121417	ZNF211	FALSE	363.165	1.21824	0.376972	0.000182405	0.0017729
ENSG00000121671	CRY2	FALSE	418.07	1.34255	0.440091	0.000277565	0.00255265
ENSG00000122203	KIAA1191	FALSE	7335.66	-0.790902	0.164811	5.4669e-07	9.28271e-06
ENSG00000122359	ANXA11	FALSE	9870.53	0.652517	0.187055	0.000218661	0.00208204
ENSG00000122376	SHLD2	FALSE	2475.51	0.9616	0.232967	9.02697e-06	0.000121156
ENSG00000122512	PMS2	FALSE	1239.18	1.44426	0.264917	6.48959e-09	1.5182e-07
ENSG00000122694	GLIPR2	TRUE	10352.3	2.66169	0.260719	1.34327e-25	2.03838e-23
ENSG00000122783	CYREN	FALSE	4905.3	3.27603	0.293632	4.69317e-30	1.0829e-27
ENSG00000122952	ZWINT	FALSE	11720.1	2.17158	0.228195	1.35148e-22	1.55598e-20
ENSG00000123064	DDX54	FALSE	10547.6	1.20819	0.246533	1.58472e-07	3.00596e-06
ENSG00000123080	CDKN2C	FALSE	1852.52	0.972789	0.292021	0.000196852	0.00188933
ENSG00000123091	RNF11	FALSE	10061	0.862142	0.247268	0.000144475	0.00145372
ENSG00000123154	WDR83	FALSE	994.962	1.79607	0.331168	5.49913e-09	1.29912e-07
ENSG00000123219	CENPK	FALSE	1718.43	-1.1294	0.287024	1.46879e-05	0.000187194
ENSG00000123473	STIL	FALSE	1373.36	-1.86786	0.34136	3.915e-09	9.48839e-08
ENSG00000123552	USP45	FALSE	553.109	0.891475	0.291663	0.000582926	0.00482971
ENSG00000123562	MORF4L2	FALSE	14189.3	-0.578294	0.156585	0.000115406	0.00119185
ENSG00000123607	TTC21B	FALSE	597.272	1.08733	0.391694	0.000927616	0.00719911
ENSG00000123689	G0S2	FALSE	9346.42	2.30913	0.263536	1.58318e-19	1.36754e-17
ENSG00000123728	RAP2C	FALSE	3433.17	0.942119	0.227075	8.82307e-06	0.000118595
ENSG00000123810	B9D2	FALSE	1697.5	2.0385	0.330441	5.89668e-11	1.86626e-09
ENSG00000124074	ENKD1	FALSE	924.069	0.924061	0.271674	0.0001687	0.00166174
ENSG00000124160	NCOA5	FALSE	10408.7	2.6836	0.309934	2.71359e-19	2.28539e-17
ENSG00000124172	ATP5F1E	FALSE	23563.7	-0.573796	0.187588	0.00113421	0.00848719
ENSG00000124193	SRSF6	FALSE	10198.4	-1.16906	0.215057	1.00182e-08	2.28036e-07
ENSG00000124198	ARFGEF2	FALSE	4461.24	2.63817	0.270487	1.31624e-23	1.69242e-21
ENSG00000124222	STX16	FALSE	4434.28	0.983126	0.231636	5.37407e-06	7.56231e-05
ENSG00000124356	STAMBP	FALSE	1966.58	1.44852	0.335031	1.94719e-06	2.98983e-05
ENSG00000124422	USP22	FALSE	18539	1.05843	0.233477	1.38462e-06	2.20231e-05
ENSG00000124444	ZNF576	FALSE	2273.26	1.11188	0.299953	3.87489e-05	0.000450128
ENSG00000124535	WRNIP1	FALSE	8162.43	1.69891	0.577515	0.000287869	0.00263533
ENSG00000124588	NQO2	FALSE	2630.7	-1.66119	0.205813	7.5726e-17	4.74174e-15
ENSG00000124641	MED20	FALSE	1481.81	0.731118	0.247833	0.00116352	0.00867947
ENSG00000124688	MAD2L1BP	FALSE	2281.07	-1.70342	0.240729	1.52923e-13	6.77851e-12
ENSG00000124762	CDKN1A	FALSE	28241.1	1.17534	0.29398	1.22339e-05	0.000158635
ENSG00000124766	SOX4	FALSE	17937.8	2.17357	0.281089	3.87747e-16	2.2444e-14
ENSG00000124783	SSR1	FALSE	4972.52	-0.851724	0.22836	5.58624e-05	0.000624384
ENSG00000124802	EEF1E1	FALSE	5698.45	0.812603	0.212899	4.07077e-05	0.000469644
ENSG00000124831	LRRFIP1	FALSE	14062.1	1.85745	0.28515	6.5074e-12	2.35216e-10
ENSG00000125149	PHAF1	FALSE	1004.95	1.06246	0.366291	0.000686827	0.00555402
ENSG00000125170	DOK4	FALSE	2501.67	0.741952	0.247322	0.0009706	0.00748228
ENSG00000125351	UPF3B	FALSE	3829	2.42272	0.281386	5.58476e-19	4.47951e-17
ENSG00000125458	NT5C	FALSE	6050.56	2.83023	0.290156	9.74106e-24	1.27193e-21
ENSG00000125740	FOSB	FALSE	677.231	2.75442	0.486601	9.778e-10	2.60602e-08
ENSG00000125779	PANK2	FALSE	3613.5	0.663956	0.207733	0.000602532	0.00497015
ENSG00000125812	GZF1	FALSE	631.947	1.73822	0.341465	3.52051e-08	7.39394e-07
ENSG00000125814	NAPB	FALSE	446.348	1.30953	0.419987	0.000229509	0.00216817
ENSG00000125834	STK35	FALSE	5465.27	2.54177	0.298179	1.02983e-18	7.95712e-17
ENSG00000125841	NRSN2	FALSE	3347.25	0.911778	0.243362	4.77592e-05	0.000540629
ENSG00000125863	MKKS	FALSE	1733.78	1.14655	0.251249	9.25834e-07	1.5289e-05
ENSG00000125868	DSTN	FALSE	23208.9	-0.62053	0.196398	0.000734137	0.00588568
ENSG00000125871	MGME1	FALSE	1356.08	0.759853	0.227038	0.00028888	0.00264164
ENSG00000125877	ITPA	FALSE	5653.79	1.42538	0.258251	4.42968e-09	1.06591e-07
ENSG00000125898	FAM110A	FALSE	916.793	1.59788	0.300809	1.21009e-08	2.72498e-07
ENSG00000125944	HNRNPR	FALSE	13314.5	1.1179	0.200898	3.66973e-09	8.97139e-08
ENSG00000125945	ZNF436	FALSE	1601.21	1.36277	0.343599	9.93111e-06	0.000132132
ENSG00000125952	MAX	FALSE	11801.4	1.99775	0.234696	1.76511e-18	1.3273e-16
ENSG00000125991	ERGIC3	FALSE	8439.99	-0.638686	0.191827	0.000391926	0.00345091
ENSG00000126067	PSMB2	FALSE	22138.7	-2.18772	0.229764	1.23462e-22	1.4342e-20
ENSG00000126088	UROD	FALSE	9019.53	0.608351	0.175007	0.000247942	0.00231633
ENSG00000126091	ST3GAL3	FALSE	1937.18	0.900166	0.230566	2.58386e-05	0.000310876
ENSG00000126214	KLC1	FALSE	6671.67	0.834433	0.232748	0.000104395	0.00109016
ENSG00000126351	THRA	FALSE	2230.33	1.00559	0.270053	4.297e-05	0.000492372
ENSG00000126391	FRMD8	FALSE	2652.01	0.716267	0.214755	0.000295639	0.00269612
ENSG00000126432	PRDX5	FALSE	26924.2	0.55103	0.166727	0.000541726	0.00453295
ENSG00000126458	RRAS	FALSE	9711.01	0.985047	0.206341	4.39567e-07	7.58613e-06
ENSG00000126561	STAT5A	FALSE	3248.25	2.75682	0.29379	4.55117e-22	4.97792e-20
ENSG00000126653	NSRP1	FALSE	1857.9	0.803829	0.236697	0.000221176	0.00210361
ENSG00000126709	IFI6	FALSE	3096.14	-1.72601	0.274125	3.0251e-11	9.93766e-10
ENSG00000126749	EMG1	FALSE	3643.66	0.711918	0.193948	0.00010106	0.00105664
ENSG00000126775	ATG14	FALSE	944.143	-1.66413	0.268372	5.90546e-11	1.86626e-09
ENSG00000126903	SLC10A3	FALSE	2247.94	0.848104	0.247437	0.000182149	0.0017729
ENSG00000126934	MAP2K2	FALSE	17212.6	0.582729	0.188517	0.00102872	0.00785126
ENSG00000126970	ZC4H2	FALSE	1204.58	-1.43723	0.278259	3.03196e-08	6.39979e-07
ENSG00000127022	CANX	FALSE	12955.8	0.701667	0.163744	7.56909e-06	0.000103179
ENSG00000127191	TRAF2	FALSE	2692.71	2.21342	0.359598	6.12754e-11	1.93281e-09
ENSG00000127220	ABHD8	FALSE	2565.96	3.05179	0.339901	1.75267e-20	1.61322e-18
ENSG00000127463	EMC1	FALSE	1446.26	-0.815476	0.238261	0.000189395	0.00183554
ENSG00000127554	GFER	FALSE	2916.29	1.15673	0.292939	1.37826e-05	0.000177487
ENSG00000127870	RNF6	FALSE	2970.05	2.12181	0.303163	2.06588e-13	9.03836e-12
ENSG00000127922	SEM1	FALSE	30330.6	-1.39519	0.197415	2.18192e-13	9.5213e-12
ENSG00000127946	HIP1	FALSE	1522.22	1.36313	0.25566	1.38304e-08	3.0774e-07
ENSG00000128039	SRD5A3	FALSE	1697.21	1.00193	0.270405	4.71205e-05	0.000533757
ENSG00000128294	TPST2	FALSE	2326.58	-0.855712	0.211603	1.52817e-05	0.000193829
ENSG00000128534	LSM8	TRUE	6185.88	1.00143	0.207134	2.90224e-07	5.20057e-06
ENSG00000128563	PRKRIP1	FALSE	2568.16	0.805035	0.250855	0.000423352	0.00368334
ENSG00000128595	CALU	FALSE	9275.04	-0.842843	0.171225	2.66438e-07	4.82049e-06
ENSG00000128607	KLHDC10	FALSE	2494.08	0.902443	0.298091	0.000628413	0.00514333
ENSG00000128791	TWSG1	FALSE	22405.8	-4.23997	0.266242	2.26617e-58	6.3619e-55
ENSG00000128881	TTBK2	FALSE	807.375	-1.18812	0.30145	1.31002e-05	0.000169218
ENSG00000128951	DUT	FALSE	5647.25	0.606769	0.197829	0.00105293	0.00800342
ENSG00000129173	E2F8	FALSE	1038.93	0.879424	0.253176	0.000142569	0.00143798
ENSG00000129195	PIMREG	FALSE	2366.7	1.11143	0.28789	2.10507e-05	0.000257781
ENSG00000129250	KIF1C	FALSE	22404.1	0.640833	0.193945	0.00043626	0.0037742
ENSG00000129292	PHF20L1	FALSE	2925.76	1.54923	0.256077	1.7648e-10	5.24273e-09
ENSG00000129315	CCNT1	FALSE	844.956	-1.26555	0.29732	3.06918e-06	4.53087e-05
ENSG00000129353	SLC44A2	TRUE	3861.82	-0.56045	0.186023	0.00136355	0.00989556
ENSG00000129355	CDKN2D	FALSE	532.235	1.23415	0.340951	4.4722e-05	0.000509329
ENSG00000129473	BCL2L2	FALSE	2664.66	1.60237	0.337346	2.18104e-07	4.00626e-06
ENSG00000129474	AJUBA	FALSE	3448.07	0.663299	0.201496	0.000432391	0.00375077
ENSG00000129515	SNX6	FALSE	6662.67	0.58666	0.194697	0.00131264	0.0095839
ENSG00000129518	EAPP	FALSE	1405.92	0.793221	0.241415	0.000334648	0.00299512
ENSG00000129657	SEC14L1	FALSE	40136.7	1.05487	0.258824	9.05508e-06	0.000121436
ENSG00000129691	ASH2L	FALSE	1966.87	0.719427	0.213456	0.000289847	0.00264617
ENSG00000129911	KLF16	FALSE	4638.02	0.913442	0.253515	8.21953e-05	0.000882971
ENSG00000129968	ABHD17A	FALSE	18502.8	2.33435	0.284696	1.24768e-17	8.57796e-16
ENSG00000130066	SAT1	FALSE	4193.54	-0.726406	0.236061	0.000764686	0.00608425
ENSG00000130147	SH3BP4	FALSE	9786.36	1.96922	0.216996	1.05528e-20	9.95158e-19
ENSG00000130159	ECSIT	FALSE	2670.26	0.654446	0.191767	0.000284836	0.00261175
ENSG00000130204	TOMM40	FALSE	14384.7	0.726439	0.227734	0.000514396	0.00433008
ENSG00000130254	SAFB2	FALSE	4914.27	1.35785	0.242302	3.04592e-09	7.54493e-08
ENSG00000130338	TULP4	FALSE	1263.19	1.21852	0.270578	1.10069e-06	1.78785e-05
ENSG00000130340	SNX9	FALSE	3280.32	0.876162	0.22142	2.16614e-05	0.000264203
ENSG00000130349	MTRES1	FALSE	10093.7	4.18105	0.275389	3.22343e-53	4.93594e-50
ENSG00000130520	LSM4	FALSE	67709.2	3.69159	0.231414	1.73949e-58	5.85998e-55
ENSG00000130522	JUND	FALSE	18714.3	-1.26779	0.215268	6.06269e-10	1.66843e-08
ENSG00000130590	SAMD10	FALSE	525.844	1.67328	0.378647	9.68898e-07	1.59221e-05
ENSG00000130706	ADRM1	FALSE	15453.3	0.814685	0.179368	1.80454e-06	2.79646e-05
ENSG00000130724	CHMP2A	FALSE	10632.8	1.51144	0.229142	5.66455e-12	2.06077e-10
ENSG00000130726	TRIM28	FALSE	16178	0.614987	0.170676	0.000150137	0.00150153
ENSG00000130733	YIPF2	FALSE	5656.43	1.73652	0.296203	4.25669e-10	1.22089e-08
ENSG00000130741	EIF2S3	FALSE	13952.3	0.646721	0.173116	8.49807e-05	0.00090999
ENSG00000130748	TMEM160	FALSE	3654.28	1.35456	0.222151	1.61746e-10	4.83917e-09
ENSG00000130803	ZNF317	FALSE	1584.35	0.904261	0.28826	0.000432704	0.00375114
ENSG00000130810	PPAN	FALSE	6503.87	1.21871	0.269732	1.02854e-06	1.68038e-05
ENSG00000130813	SHFL	FALSE	1931.01	-1.04296	0.276024	3.17426e-05	0.000376795
ENSG00000130821	SLC6A8	FALSE	5783.32	1.54652	0.258111	2.48498e-10	7.26684e-09
ENSG00000130856	ZNF236	FALSE	423.595	1.41492	0.421671	9.07945e-05	0.000962456
ENSG00000130958	SLC35D2	FALSE	5998.09	0.930838	0.252611	6.2777e-05	0.000694754
ENSG00000131037	EPS8L1	FALSE	2231.62	2.02888	0.272297	8.18773e-15	4.19192e-13
ENSG00000131116	ZNF428	FALSE	11557	1.71347	0.310321	2.99688e-09	7.44535e-08
ENSG00000131149	GSE1	FALSE	554.344	1.81337	0.350705	2.17251e-08	4.70357e-07
ENSG00000131236	CAP1	FALSE	20713.8	1.19693	0.208336	1.14216e-09	3.02019e-08
ENSG00000131238	PPT1	FALSE	3871.96	-0.677037	0.220573	0.000875416	0.00686476
ENSG00000131370	SH3BP5	FALSE	8351.39	1.46468	0.243242	2.26716e-10	6.67623e-09
ENSG00000131375	CAPN7	TRUE	1335.41	-1.45237	0.24831	6.25962e-10	1.71721e-08
ENSG00000131470	PSMC3IP	FALSE	5720.59	2.39764	0.235348	1.8663e-25	2.78194e-23
ENSG00000131508	UBE2D2	FALSE	15391.2	1.05988	0.187698	3.6445e-09	8.92267e-08
ENSG00000131591	C1orf159	FALSE	1236.88	1.17596	0.278536	4.19019e-06	6.03514e-05
ENSG00000131626	PPFIA1	FALSE	1417.9	0.739149	0.246404	0.00097371	0.00749254
ENSG00000131779	PEX11B	FALSE	3579.65	-1.99128	0.262537	2.85295e-15	1.52073e-13
ENSG00000131788	PIAS3	FALSE	2418.24	-1.16636	0.260823	1.31994e-06	2.1074e-05
ENSG00000131791	PRKAB2	FALSE	642.103	1.66675	0.357644	3.14146e-07	5.56997e-06
ENSG00000131844	MCCC2	FALSE	1094.01	-0.834197	0.286453	0.00101771	0.00778138
ENSG00000131849	ZNF132	FALSE	291.455	2.29549	0.470758	7.62242e-08	1.51764e-06
ENSG00000131871	SELENOS	FALSE	2884.06	-0.751557	0.225188	0.000289049	0.00264175
ENSG00000131943	C19orf12	FALSE	8463.75	-3.23223	0.297471	1.28357e-28	2.6692e-26
ENSG00000131979	GCH1	FALSE	959.313	2.33984	0.368876	1.71832e-11	5.91889e-10
ENSG00000132109	TRIM21	FALSE	1428.59	-1.67276	0.284486	4.2326e-10	1.21662e-08
ENSG00000132128	LRRC41	FALSE	2784.72	-0.66099	0.191781	0.000244581	0.0022932
ENSG00000132153	DHX30	FALSE	3758.71	0.576021	0.186517	0.00104935	0.00798457
ENSG00000132326	PER2	FALSE	179.504	2.27247	0.65909	3.48196e-05	0.00041014
ENSG00000132383	RPA1	FALSE	5775.13	-1.07709	0.257123	5.48522e-06	7.693e-05
ENSG00000132405	TBC1D14	FALSE	3354.13	1.00752	0.301665	0.000174208	0.001709
ENSG00000132436	FIGNL1	FALSE	1999.78	1.97711	0.299933	3.67568e-12	1.36674e-10
ENSG00000132475	H3-3B	FALSE	332823	3.96235	0.268356	1.59867e-50	2.07139e-47
ENSG00000132510	KDM6B	FALSE	925.699	1.06568	0.307933	0.000104792	0.00109363
ENSG00000132581	SDF2	FALSE	5805.45	1.79687	0.251713	9.58213e-14	4.42196e-12
ENSG00000132612	VPS4A	FALSE	16749.5	1.60361	0.257134	5.35472e-11	1.70501e-09
ENSG00000132639	SNAP25	FALSE	149.936	-2.2595	0.809011	0.000261069	0.00241883
ENSG00000132716	DCAF8	FALSE	5053.23	1.65198	0.288493	1.08542e-09	2.87919e-08
ENSG00000132768	DPH2	FALSE	5158.88	1.83388	0.313581	4.88603e-10	1.3832e-08
ENSG00000132780	NASP	FALSE	11915.3	1.19864	0.166494	1.1214e-13	5.10511e-12
ENSG00000132792	CTNNBL1	FALSE	4017.04	0.953971	0.242258	2.17277e-05	0.00026482
ENSG00000132823	OSER1	FALSE	2177.19	1.12718	0.260916	2.92824e-06	4.33802e-05
ENSG00000132932	ATP8A2	FALSE	261.102	1.90254	0.55126	4.21044e-05	0.00048377
ENSG00000133030	MPRIP	FALSE	20799.5	1.52722	0.220018	5.20874e-13	2.17168e-11
ENSG00000133065	SLC41A1	FALSE	2709.75	-2.49032	0.261837	1.35793e-22	1.55598e-20
ENSG00000133101	CCNA1	FALSE	1126.61	1.06715	0.377133	0.000863683	0.00678389
ENSG00000133111	RFXAP	FALSE	961.05	2.36605	0.29813	1.62372e-16	9.87499e-15
ENSG00000133142	TCEAL4	FALSE	14918.7	1.16457	0.180877	2.30685e-11	7.70963e-10
ENSG00000133193	VCF1	FALSE	17009.3	-2.26825	0.562717	3.32477e-06	4.87402e-05
ENSG00000133216	EPHB2	FALSE	7091	0.841541	0.20729	1.35325e-05	0.000174534
ENSG00000133247	KMT5C	FALSE	455.844	1.30545	0.402214	0.000153681	0.00153444
ENSG00000133398	MED10	FALSE	8094.11	-0.744072	0.205658	9.76418e-05	0.00102472
ENSG00000133466	C1QTNF6	FALSE	2120.24	-0.802798	0.254678	0.000503239	0.0042553
ENSG00000133561	GIMAP6	FALSE	4281.26	1.43752	0.322994	1.05674e-06	1.72478e-05
ENSG00000133794	BMAL1	FALSE	618.839	1.7035	0.301608	1.70077e-09	4.35743e-08
ENSG00000133812	SBF2	FALSE	1060.15	0.940741	0.292697	0.000318313	0.0028718
ENSG00000133818	RRAS2	FALSE	10209.7	-1.52222	0.304191	6.51294e-08	1.31856e-06
ENSG00000133858	ZFC3H1	FALSE	680.078	1.45585	0.342671	2.61363e-06	3.90977e-05
ENSG00000133872	SARAF	FALSE	8246.82	0.873533	0.245185	0.000109414	0.00113553
ENSG00000133884	DPF2	FALSE	2259.24	0.783448	0.231777	0.000246457	0.00230629
ENSG00000133961	NUMB	FALSE	5063.82	1.39263	0.244331	1.68142e-09	4.31735e-08
ENSG00000133983	COX16	FALSE	4118.03	-0.642467	0.202958	0.000686308	0.00555402
ENSG00000134086	VHL	FALSE	4287.73	1.42021	0.285981	9.29515e-08	1.81422e-06
ENSG00000134109	EDEM1	FALSE	4148.32	0.662231	0.177416	8.47375e-05	0.000907963
ENSG00000134152	KATNBL1	FALSE	2009.14	-0.706587	0.241639	0.00130785	0.00956136
ENSG00000134186	PRPF38B	FALSE	2507.11	0.959424	0.237075	1.27767e-05	0.00016542
ENSG00000134285	FKBP11	FALSE	2614	-0.767795	0.21048	9.06803e-05	0.000961851
ENSG00000134294	SLC38A2	FALSE	5716.18	-0.757906	0.199934	5.31421e-05	0.000595163
ENSG00000134297	PLEKHA8P1	FALSE	73.858	10.266	3.00413	3.11655e-11	1.02131e-09
ENSG00000134318	ROCK2	FALSE	3962.36	-1.51949	0.212989	1.16748e-13	5.27213e-12
ENSG00000134330	IAH1	FALSE	4764.01	1.17923	0.21001	3.55115e-09	8.71947e-08
ENSG00000134375	TIMM17A	FALSE	11616.3	-1.32213	0.187739	2.84044e-13	1.21741e-11
ENSG00000134453	RBM17	FALSE	16370.1	1.43636	0.233959	1.21286e-10	3.68097e-09
ENSG00000134490	TMEM241	FALSE	1169.65	1.95999	0.320719	8.60674e-11	2.66493e-09
ENSG00000134531	EMP1	TRUE	23685	0.940004	0.30026	0.00048185	0.00410535
ENSG00000134575	ACP2	FALSE	959.044	1.6032	0.369287	1.52124e-06	2.39474e-05
ENSG00000134644	PUM1	FALSE	2936	1.10932	0.233698	4.26859e-07	7.39714e-06
ENSG00000134686	PHC2	FALSE	15107.7	1.06277	0.285191	3.52268e-05	0.00041378
ENSG00000134698	AGO4	FALSE	2740	-1.9706	0.239983	1.94835e-17	1.31272e-15
ENSG00000134780	DAGLA	FALSE	214.147	1.29354	0.479334	0.000841725	0.00663765
ENSG00000134851	TMEM165	FALSE	8068.78	-1.93884	0.231648	5.52524e-18	3.94352e-16
ENSG00000134882	UBAC2	FALSE	9213.31	2.52492	0.327103	1.34657e-15	7.34035e-14
ENSG00000134900	TPP2	FALSE	2262.16	1.16374	0.333772	8.18109e-05	0.000880525
ENSG00000134905	CARS2	FALSE	3844.42	1.10337	0.223948	1.66747e-07	3.14522e-06
ENSG00000134970	TMED7	FALSE	11008.2	-3.38818	0.276227	8.42229e-36	2.95253e-33
ENSG00000135083	CCNJL	FALSE	2854.71	1.20378	0.267303	1.12569e-06	1.82493e-05
ENSG00000135090	TAOK3	FALSE	3292.45	1.05776	0.237698	1.82226e-06	2.81597e-05
ENSG00000135093	USP30	FALSE	1281.77	2.82557	0.359749	2.8121e-16	1.65042e-14
ENSG00000135108	FBXO21	FALSE	2043.5	1.04097	0.276616	3.5105e-05	0.000412925
ENSG00000135148	TRAFD1	FALSE	4638.03	-3.00148	0.253969	2.00157e-33	6.24342e-31
ENSG00000135211	TMEM60	FALSE	1799.46	-1.33359	0.221391	2.46704e-10	7.22694e-09
ENSG00000135318	NT5E	FALSE	3684.94	-0.754493	0.21364	0.000146089	0.00146734
ENSG00000135363	LMO2	FALSE	6699.07	2.02838	0.298827	6.99576e-13	2.86011e-11
ENSG00000135378	PRRG4	FALSE	26.5681	-0.311703	0.70227	0.000107625	0.00112042
ENSG00000135482	ZC3H10	FALSE	930.382	1.59455	0.366775	1.46201e-06	2.30581e-05
ENSG00000135587	SMPD2	FALSE	656.728	0.869918	0.310514	0.00134975	0.00981655
ENSG00000135631	RAB11FIP5	FALSE	8460.2	1.92752	0.257995	7.32075e-15	3.77097e-13
ENSG00000135679	MDM2	FALSE	37178.7	-3.86134	0.262057	2.64023e-50	3.17658e-47
ENSG00000135766	EGLN1	FALSE	3886.24	-1.11355	0.206999	1.41978e-08	3.15224e-07
ENSG00000135801	TAF5L	FALSE	2449.98	1.09699	0.279709	1.68389e-05	0.000211983
ENSG00000135862	LAMC1	FALSE	9690.92	0.878238	0.241586	7.8284e-05	0.000849077
ENSG00000135905	DOCK10	FALSE	2073.36	1.92954	0.277314	3.22325e-13	1.37449e-11
ENSG00000135924	DNAJB2	FALSE	4356.98	2.07245	0.275956	4.97749e-15	2.60375e-13
ENSG00000135926	TMBIM1	FALSE	12873.6	1.45517	0.277214	1.95633e-08	4.26293e-07
ENSG00000135930	EIF4E2	FALSE	22675.3	2.17161	0.20382	1.64934e-27	3.05291e-25
ENSG00000135932	CAB39	FALSE	7665.45	1.75101	0.282143	4.03152e-11	1.3009e-09
ENSG00000136003	ISCU	FALSE	6444.72	-0.937492	0.184709	9.9732e-08	1.93759e-06
ENSG00000136026	CKAP4	FALSE	9035.24	-0.552073	0.157832	0.000256383	0.00238066
ENSG00000136048	DRAM1	FALSE	6933.51	1.99685	0.283131	1.15019e-13	5.22205e-12
ENSG00000136114	THSD1	FALSE	1109.14	1.12468	0.266075	4.43095e-06	6.34651e-05
ENSG00000136122	BORA	FALSE	1335.27	1.7681	0.304928	6.81078e-10	1.85632e-08
ENSG00000136169	SETDB2	FALSE	630.773	1.9968	0.393242	3.32229e-08	6.98636e-07
ENSG00000136197	C7orf25	FALSE	57.347	9.76929	3.02193	2.16981e-09	5.45497e-08
ENSG00000136240	KDELR2	FALSE	14793.2	-0.819345	0.198275	1.13327e-05	0.000148667
ENSG00000136261	BZW2	FALSE	6073.12	-0.668595	0.223452	0.00112943	0.00846648
ENSG00000136279	DBNL	FALSE	9259.24	0.912965	0.202883	1.40794e-06	2.23308e-05
ENSG00000136295	TTYH3	FALSE	13955.7	-0.571315	0.18887	0.00127831	0.00937797
ENSG00000136383	ALPK3	FALSE	2217.91	1.24497	0.281802	1.5794e-06	2.47013e-05
ENSG00000136444	RSAD1	FALSE	3072.26	0.842594	0.231023	8.01558e-05	0.000867144
ENSG00000136450	SRSF1	FALSE	10585.5	-0.601366	0.197571	0.00112552	0.00844468
ENSG00000136492	BRIP1	FALSE	556.06	1.04647	0.391806	0.00137652	0.00997601
ENSG00000136521	NDUFB5	FALSE	3125	0.897632	0.188637	5.3677e-07	9.12346e-06
ENSG00000136636	KCTD3	FALSE	1343.96	-0.702625	0.230862	0.000900066	0.00702539
ENSG00000136720	HS6ST1	FALSE	1836.33	0.89037	0.310094	0.0010495	0.00798457
ENSG00000136859	ANGPTL2	FALSE	1178.72	-0.905798	0.280552	0.000313467	0.0028372
ENSG00000136868	SLC31A1	FALSE	1609.8	0.624791	0.2103	0.001377	0.00997601
ENSG00000136869	TLR4	FALSE	5155.13	0.731203	0.241484	0.000908746	0.00707671
ENSG00000136874	STX17	TRUE	1843.23	1.95315	0.337598	6.66967e-10	1.82376e-08
ENSG00000136930	PSMB7	FALSE	19254.5	0.661467	0.170453	4.69941e-05	0.000532684
ENSG00000136935	GOLGA1	FALSE	1186.91	1.40132	0.349313	7.5712e-06	0.000103179
ENSG00000136950	ARPC5L	FALSE	8288.65	-0.603562	0.163818	0.000112632	0.00116534
ENSG00000137076	TLN1	FALSE	13191.4	0.591262	0.194539	0.00120067	0.00892107
ENSG00000137094	DNAJB5	FALSE	3269.8	-2.96318	0.28007	2.32799e-27	4.12765e-25
ENSG00000137145	DENND4C	FALSE	2315.78	2.83644	0.327067	3.05942e-19	2.53857e-17
ENSG00000137171	KLC4	FALSE	1096.07	1.98087	0.31216	1.96796e-11	6.68312e-10
ENSG00000137193	PIM1	TRUE	838.646	1.56458	0.341751	4.79348e-07	8.22213e-06
ENSG00000137269	LRRC1	FALSE	853.413	2.29515	0.420505	3.69576e-09	9.02193e-08
ENSG00000137310	TCF19	FALSE	4064.4	0.545526	0.178068	0.00121771	0.00901586
ENSG00000137312	FLOT1	FALSE	26928.2	1.8166	0.257218	1.64852e-13	7.26902e-12
ENSG00000137331	IER3	FALSE	3541.61	-0.594693	0.190764	0.000897091	0.00700863
ENSG00000137404	NRM	FALSE	4049.29	-1.89841	0.219368	4.63423e-19	3.75284e-17
ENSG00000137409	MTCH1	FALSE	27354.5	0.561852	0.165907	0.000376813	0.00332654
ENSG00000137413	TAF8	FALSE	1776.28	1.29939	0.274076	3.18297e-07	5.63765e-06
ENSG00000137463	MGARP	FALSE	534.307	-1.65526	0.376712	1.07863e-06	1.7554e-05
ENSG00000137486	ARRB1	FALSE	4979.59	1.06257	0.241793	2.32909e-06	3.53752e-05
ENSG00000137504	CREBZF	FALSE	2264.83	2.2025	0.298346	1.26519e-14	6.3805e-13
ENSG00000137509	PRCP	FALSE	4451.84	-0.537143	0.174899	0.00118359	0.00880969
ENSG00000137513	NARS2	FALSE	600.936	1.77885	0.313056	1.32431e-09	3.46916e-08
ENSG00000137575	SDCBP	FALSE	15403	-0.816056	0.17955	1.70582e-06	2.65552e-05
ENSG00000137693	YAP1	TRUE	3721.77	1.94952	0.28338	5.4142e-13	2.25177e-11
ENSG00000137714	FDX1	FALSE	3406.77	0.913278	0.220181	8.57702e-06	0.00011567
ENSG00000137801	THBS1	FALSE	43249.8	-0.94613	0.178655	2.96267e-08	6.28503e-07
ENSG00000137815	RTF1	FALSE	4512.94	0.732686	0.191742	5.09832e-05	0.000574039
ENSG00000137936	BCAR3	FALSE	3190.94	1.89154	0.277517	8.10582e-13	3.28999e-11
ENSG00000137959	IFI44L	FALSE	717.333	-1.6245	0.391603	3.29561e-06	4.83548e-05
ENSG00000137960	GIPC2	FALSE	802.267	-1.69736	0.422045	5.26467e-06	7.42076e-05
ENSG00000137970	RPL7P9	FALSE	251.335	2.11991	0.664417	8.63819e-05	0.000922649
ENSG00000138085	ATRAID	FALSE	2837.46	-0.670068	0.206459	0.000487139	0.00414203
ENSG00000138160	KIF11	FALSE	3139.43	1.10131	0.21756	8.37178e-08	1.64544e-06
ENSG00000138166	DUSP5	FALSE	3168.71	1.40973	0.315696	1.00015e-06	1.63717e-05
ENSG00000138311	ZNF365	FALSE	838.074	3.3014	0.434204	1.7184e-15	9.30699e-14
ENSG00000138346	DNA2	FALSE	493.378	1.71995	0.471417	2.34294e-05	0.000284736
ENSG00000138376	BARD1	FALSE	345.672	-1.38675	0.438795	0.00017799	0.00174104
ENSG00000138411	HECW2	FALSE	3745.5	0.886227	0.217148	1.2109e-05	0.000157137
ENSG00000138439	FAM117B	FALSE	783.167	1.75529	0.412402	1.87028e-06	2.87961e-05
ENSG00000138592	USP8	FALSE	1872.72	1.23738	0.278426	1.40735e-06	2.23308e-05
ENSG00000138604	GLCE	FALSE	13460.2	2.28471	0.327487	2.53674e-13	1.10126e-11
ENSG00000138639	ARHGAP24	FALSE	25640.5	3.11039	0.261264	7.00839e-34	2.22734e-31
ENSG00000138650	PCDH10	FALSE	937.799	-0.878813	0.256208	0.000163104	0.00161518
ENSG00000138660	AP1AR	FALSE	2097.68	2.79373	0.284469	6.58229e-24	8.9413e-22
ENSG00000138663	COPS4	FALSE	26234.1	3.15975	0.306103	3.43253e-26	5.50643e-24
ENSG00000138688	BLTP1	FALSE	446.111	-0.978708	0.340443	0.000846171	0.00666647
ENSG00000138709	LARP1B	FALSE	1264.52	-0.895382	0.255414	0.00011965	0.00123341
ENSG00000138756	BMP2K	FALSE	3326.48	1.05316	0.278514	3.18942e-05	0.000378062
ENSG00000138757	G3BP2	FALSE	6788.2	0.975222	0.244162	1.56144e-05	0.000197602
ENSG00000138764	CCNG2	FALSE	1687.54	0.897577	0.279498	0.000347166	0.00309728
ENSG00000138767	CNOT6L	FALSE	5218.97	2.42128	0.270851	3.02425e-20	2.75354e-18
ENSG00000138772	ANXA3	FALSE	4037.21	0.710476	0.199045	0.000140255	0.00141889
ENSG00000138835	RGS3	FALSE	26874	2.07026	0.27346	3.27347e-15	1.73938e-13
ENSG00000139112	GABARAPL1	FALSE	10532.2	-2.06658	0.282656	2.09635e-14	1.05406e-12
ENSG00000139132	FGD4	FALSE	1176.12	1.38734	0.273298	5.28274e-08	1.08648e-06
ENSG00000139154	AEBP2	FALSE	2501.79	2.0325	0.307144	3.00912e-12	1.12886e-10
ENSG00000139180	NDUFA9	FALSE	2500.06	-0.722129	0.197963	0.000100862	0.00105523
ENSG00000139278	GLIPR1	TRUE	2748.08	-1.01916	0.256913	1.55715e-05	0.000197208
ENSG00000139289	PHLDA1	FALSE	15665.5	1.57467	0.247328	2.28882e-11	7.66458e-10
ENSG00000139323	POC1B	FALSE	2591.64	2.26813	0.337871	1.38336e-12	5.41891e-11
ENSG00000139405	RITA1	FALSE	3751.41	0.776959	0.263881	0.00106666	0.00808588
ENSG00000139496	NUP58	FALSE	4818.96	1.61514	0.251857	1.63918e-11	5.66948e-10
ENSG00000139514	SLC7A1	FALSE	4147.38	1.50971	0.248396	1.5591e-10	4.68119e-09
ENSG00000139546	TARBP2	FALSE	4132.84	-0.798891	0.184668	4.99108e-06	7.08851e-05
ENSG00000139624	CERS5	FALSE	2079.42	-0.61712	0.201103	0.00100389	0.00769665
ENSG00000139645	ANKRD52	FALSE	18163.4	2.17381	0.279129	3.71276e-16	2.15647e-14
ENSG00000139651	ZNF740	TRUE	9253.15	3.42124	0.596142	5.47057e-10	1.52308e-08
ENSG00000139719	VPS33A	FALSE	2978.7	0.924242	0.320174	0.000927511	0.00719911
ENSG00000139946	PELI2	FALSE	2439.18	3.82007	0.346553	1.93155e-29	4.338e-27
ENSG00000140043	PTGR2	FALSE	313.098	1.61091	0.481948	7.80243e-05	0.000847351
ENSG00000140262	TCF12	FALSE	34863.8	-3.63249	0.292985	1.55364e-36	6.11538e-34
ENSG00000140265	ZSCAN29	FALSE	652.094	1.96182	0.361452	4.82152e-09	1.15197e-07
ENSG00000140307	GTF2A2	FALSE	16236.4	2.26679	0.200183	4.50887e-31	1.13354e-28
ENSG00000140320	BAHD1	FALSE	1504.75	1.23379	0.292544	3.92042e-06	5.67803e-05
ENSG00000140367	UBE2Q2	FALSE	2193.74	-0.890588	0.211493	7.01898e-06	9.61201e-05
ENSG00000140382	HMG20A	FALSE	4558.11	2.46263	0.33741	2.58986e-14	1.28683e-12
ENSG00000140396	NCOA2	FALSE	335.516	1.15857	0.42097	0.000892726	0.006981
ENSG00000140406	TLNRD1	FALSE	4722.4	1.42482	0.198216	8.95416e-14	4.15493e-12
ENSG00000140443	IGF1R	FALSE	971.741	-1.04398	0.266021	1.77254e-05	0.000221324
ENSG00000140526	ABHD2	FALSE	1619.2	0.782706	0.270019	0.00121304	0.00899318
ENSG00000140548	ZNF710	FALSE	2185.74	1.31283	0.2466	1.54108e-08	3.40656e-07
ENSG00000140577	CRTC3	FALSE	1852.1	-0.745882	0.221004	0.000263712	0.0024393
ENSG00000140632	GLYR1	FALSE	4386.19	-0.796263	0.226155	0.00013806	0.00139921
ENSG00000140694	PARN	FALSE	1781.65	0.955709	0.25274	3.80411e-05	0.000443435
ENSG00000140848	CPNE2	FALSE	11007.9	0.890015	0.225472	1.89302e-05	0.000234457
ENSG00000140854	KATNB1	FALSE	2833.3	0.887636	0.22862	2.89865e-05	0.000346521
ENSG00000140931	CMTM3	FALSE	5585.41	-0.681879	0.167245	1.90284e-05	0.000235499
ENSG00000140945	CDH13	FALSE	1463.83	-0.850494	0.290115	0.000923153	0.00717563
ENSG00000140948	ZCCHC14	FALSE	2520.37	1.43287	0.285832	6.95771e-08	1.40019e-06
ENSG00000140983	RHOT2	FALSE	2873.36	0.934026	0.259942	8.20695e-05	0.000882745
ENSG00000140992	PDPK1	FALSE	2479.85	1.9468	0.296304	4.57458e-12	1.68241e-10
ENSG00000140995	DEF8	FALSE	13570	1.89082	0.246291	1.73239e-15	9.35266e-14
ENSG00000141027	NCOR1	FALSE	4774.62	1.12762	0.212592	2.09786e-08	4.54779e-07
ENSG00000141030	COPS3	FALSE	6268.64	0.825051	0.193981	6.39829e-06	8.83384e-05
ENSG00000141034	GID4	FALSE	1430.45	1.17798	0.361963	0.000185071	0.00179674
ENSG00000141084	RANBP10	FALSE	1280.36	0.843366	0.293394	0.00114332	0.00854772
ENSG00000141098	GFOD2	FALSE	4585.23	1.64827	0.317879	2.24028e-08	4.83165e-07
ENSG00000141219	C17orf80	FALSE	6355.42	4.13567	0.32418	1.48385e-38	6.40871e-36
ENSG00000141232	TOB1	TRUE	377.005	-1.78131	0.387949	3.91892e-07	6.87607e-06
ENSG00000141258	SGSM2	FALSE	2011.11	1.29072	0.282273	7.22009e-07	1.21251e-05
ENSG00000141295	SCRN2	FALSE	717.859	1.07605	0.335095	0.000245888	0.00230224
ENSG00000141298	SSH2	FALSE	4898.46	1.7505	0.300834	5.39184e-10	1.50614e-08
ENSG00000141376	BCAS3	FALSE	376.476	1.94131	0.446546	1.13112e-06	1.83197e-05
ENSG00000141380	SS18	FALSE	5075.28	1.15939	0.296813	1.50639e-05	0.000191355
ENSG00000141429	GALNT1	FALSE	13381.2	-0.720252	0.191113	6.30211e-05	0.000696998
ENSG00000141447	OSBPL1A	FALSE	1329.44	1.0049	0.257669	2.16451e-05	0.000264196
ENSG00000141480	ARRB2	FALSE	3303.45	1.53767	0.282127	5.98885e-09	1.40888e-07
ENSG00000141503	MINK1	FALSE	6294.02	1.97785	0.252974	4.92385e-16	2.7925e-14
ENSG00000141522	ARHGDIA	FALSE	56835	1.65653	0.198192	7.37553e-18	5.19805e-16
ENSG00000141526	SLC16A3	FALSE	15033.5	1.1652	0.313458	3.83574e-05	0.000446813
ENSG00000141551	CSNK1D	FALSE	10633.4	1.0677	0.215726	1.78533e-07	3.34507e-06
ENSG00000141579	ZNF750	FALSE	117.179	2.64901	0.826963	6.79439e-05	0.000745568
ENSG00000141582	CBX4	FALSE	863.065	1.322	0.423093	0.000222564	0.00211323
ENSG00000141753	IGFBP4	FALSE	31905.6	-0.518939	0.156011	0.000499453	0.00422753
ENSG00000141959	PFKL	FALSE	5868.3	0.56893	0.172381	0.000513848	0.00432763
ENSG00000141985	SH3GL1	FALSE	29036.3	1.58153	0.282342	1.51449e-09	3.90658e-08
ENSG00000141994	DUS3L	FALSE	1825.66	1.09046	0.265559	7.91126e-06	0.000107379
ENSG00000142039	CCDC97	FALSE	1531.38	1.1535	0.243932	4.15077e-07	7.23016e-06
ENSG00000142089	IFITM3	FALSE	15424	-0.599845	0.198979	0.00124218	0.00916881
ENSG00000142102	PGGHG	FALSE	853.446	1.94658	0.374976	1.81617e-08	3.96778e-07
ENSG00000142166	IFNAR1	FALSE	4992.06	0.862932	0.259331	0.000242484	0.0022767
ENSG00000142459	EVI5L	FALSE	1197.92	1.35432	0.26716	5.65028e-08	1.15222e-06
ENSG00000142494	SLC47A1	FALSE	247.654	-1.25058	0.463386	0.000875331	0.00686476
ENSG00000142528	ZNF473	FALSE	398.741	1.49387	0.352334	2.61122e-06	3.90963e-05
ENSG00000142541	RPL13A	FALSE	338842	0.732665	0.177761	1.46919e-05	0.000187194
ENSG00000142552	RCN3	FALSE	3282.05	-0.661999	0.219633	0.0010817	0.00817411
ENSG00000142627	EPHA2	FALSE	5188.4	0.710126	0.203374	0.000190652	0.0018456
ENSG00000142669	SH3BGRL3	FALSE	77040.1	-1.56133	0.182802	1.19866e-18	9.1774e-17
ENSG00000142686	C1orf216	FALSE	4006.26	2.31062	0.284504	3.66851e-17	2.39505e-15
ENSG00000142910	TINAGL1	FALSE	14470.4	-0.775977	0.189763	1.49748e-05	0.000190505
ENSG00000142949	PTPRF	FALSE	9172.85	0.903412	0.243757	5.6646e-05	0.000631745
ENSG00000143033	MTF2	FALSE	11276.1	4.1326	0.309405	5.79389e-42	3.61453e-39
ENSG00000143067	ZNF697	FALSE	1141.25	0.959497	0.284044	0.000171802	0.00168835
ENSG00000143079	CTTNBP2NL	FALSE	6612.94	-1.38778	0.262528	1.65593e-08	3.64132e-07
ENSG00000143106	PSMA5	FALSE	7341.06	-0.562517	0.186041	0.00130967	0.00956639
ENSG00000143149	ALDH9A1	FALSE	2366.48	-0.830662	0.204463	1.49857e-05	0.000190505
ENSG00000143155	TIPRL	FALSE	12623.7	-3.14533	0.23698	2.06732e-41	1.12329e-38
ENSG00000143179	UCK2	FALSE	6860.51	0.971635	0.238394	1.14651e-05	0.00015017
ENSG00000143190	POU2F1	FALSE	2059.77	0.982159	0.307746	0.000313373	0.0028372
ENSG00000143198	MGST3	FALSE	4413.77	-0.697598	0.20689	0.000303994	0.00276633
ENSG00000143321	HDGF	FALSE	35536.6	0.484771	0.155871	0.00118674	0.00882927
ENSG00000143322	ABL2	FALSE	8644.04	0.760215	0.249609	0.000784781	0.00622649
ENSG00000143337	TOR1AIP1	FALSE	1182.21	0.816968	0.244739	0.00026215	0.00242752
ENSG00000143353	LYPLAL1	FALSE	1433.66	-0.976002	0.213164	1.1168e-06	1.81227e-05
ENSG00000143401	ANP32E	FALSE	5240.36	0.715424	0.166326	6.8751e-06	9.42574e-05
ENSG00000143420	ENSA	FALSE	21530.6	1.10292	0.186466	6.84592e-10	1.86289e-08
ENSG00000143436	MRPL9	FALSE	8173.49	0.602667	0.196767	0.00107969	0.00816994
ENSG00000143479	DYRK3	FALSE	3556.6	-3.38886	0.27335	1.56116e-36	6.11538e-34
ENSG00000143537	ADAM15	FALSE	14109.2	0.675154	0.182576	8.90711e-05	0.000947766
ENSG00000143554	SLC27A3	FALSE	410.022	-1.21008	0.383819	0.000233772	0.0022035
ENSG00000143624	INTS3	FALSE	1860.34	0.88441	0.225562	2.30147e-05	0.000280101
ENSG00000143742	SRP9	FALSE	53278.5	2.24842	0.267873	1.82517e-18	1.36636e-16
ENSG00000143772	ITPKB	FALSE	1490.78	0.864655	0.267821	0.000347602	0.00309952
ENSG00000143799	PARP1	FALSE	6768.92	0.547711	0.176423	0.000973653	0.00749254
ENSG00000143816	WNT9A	FALSE	526.565	2.60096	0.530518	5.89462e-08	1.19914e-06
ENSG00000143842	SOX13	FALSE	1665.18	0.846083	0.27153	0.000528705	0.00443501
ENSG00000143947	RPS27A	FALSE	86980.6	-0.650124	0.21372	0.0010145	0.00776029
ENSG00000143970	ASXL2	FALSE	2513.02	2.5486	0.324311	2.90574e-16	1.69946e-14
ENSG00000143971	ETAA1	FALSE	1328.25	1.01533	0.294583	0.000120097	0.00123575
ENSG00000143977	SNRPG	FALSE	13944.4	-0.607291	0.197182	0.000972058	0.00748784
ENSG00000144026	ZNF514	FALSE	920.249	1.97623	0.410305	1.20562e-07	2.31821e-06
ENSG00000144034	TPRKB	FALSE	3815.59	0.742539	0.186473	2.57523e-05	0.000310058
ENSG00000144063	MALL	FALSE	23876.7	1.11752	0.268488	5.9755e-06	8.32518e-05
ENSG00000144161	ZC3H8	FALSE	1277.9	2.08807	0.373977	1.81854e-09	4.62014e-08
ENSG00000144233	AMMECR1L	FALSE	1797.15	1.08374	0.239204	1.20795e-06	1.94705e-05
ENSG00000144306	SCRN3	FALSE	780.564	1.28383	0.356261	4.12167e-05	0.000474866
ENSG00000144369	FAM171B	FALSE	518.492	-1.11731	0.347817	0.000222861	0.00211485
ENSG00000144524	COPS7B	TRUE	4481.73	1.05419	0.273674	2.42609e-05	0.000294337
ENSG00000144559	TAMM41	FALSE	1471.33	0.851479	0.280643	0.000683145	0.00553216
ENSG00000144560	VGLL4	FALSE	5937.29	1.67904	0.329677	3.64683e-08	7.62125e-07
ENSG00000144645	OSBPL10	FALSE	1985.69	0.881507	0.26173	0.000207005	0.00197888
ENSG00000144655	CSRNP1	FALSE	1521.82	1.28283	0.333415	1.73283e-05	0.000217328
ENSG00000144659	SLC25A38	FALSE	1726.88	-0.984207	0.21239	8.3354e-07	1.38874e-05
ENSG00000144747	TMF1	FALSE	1445.43	0.976857	0.256933	3.38084e-05	0.000399347
ENSG00000144791	LIMD1	FALSE	1594.23	0.846137	0.244838	0.000162808	0.00161409
ENSG00000144867	SRPRB	FALSE	4058.42	-0.899928	0.195654	1.16e-06	1.87515e-05
ENSG00000144895	EIF2A	FALSE	7069.34	0.630142	0.18734	0.000360909	0.00320124
ENSG00000144909	OSBPL11	FALSE	901.4	1.40419	0.364844	1.38817e-05	0.000178491
ENSG00000145014	TMEM44	FALSE	2595.72	1.51153	0.215201	2.74596e-13	1.18597e-11
ENSG00000145016	RUBCN	FALSE	1825.06	1.09816	0.271017	9.83445e-06	0.000131261
ENSG00000145147	SLIT2	FALSE	507.7	-1.53274	0.310449	8.92223e-08	1.74955e-06
ENSG00000145391	SETD7	FALSE	3897.55	1.34748	0.225027	3.18354e-10	9.21367e-09
ENSG00000145592	RPL37	FALSE	175562	1.51027	0.209454	8.52868e-14	3.99676e-12
ENSG00000145685	LHFPL2	FALSE	1944.32	-0.900513	0.21789	9.59733e-06	0.000128198
ENSG00000145817	YIPF5	FALSE	3298.11	0.847104	0.26985	0.000490478	0.0041608
ENSG00000145860	RNF145	FALSE	5355.31	1.32742	0.225186	5.99904e-10	1.65381e-08
ENSG00000145911	N4BP3	FALSE	2600.67	1.39213	0.291217	2.35312e-07	4.29425e-06
ENSG00000145996	CDKAL1	FALSE	672.716	0.895258	0.306259	0.000886662	0.00694325
ENSG00000146054	TRIM7	FALSE	496.328	-1.2749	0.39514	0.000165506	0.0016341
ENSG00000146072	TNFRSF21	FALSE	7602.81	-2.42946	0.28721	1.95468e-18	1.45684e-16
ENSG00000146083	RNF44	FALSE	2805.88	0.857221	0.263755	0.000330997	0.00296717
ENSG00000146143	PRIM2	FALSE	1314.64	-2.31704	0.367362	2.00204e-11	6.78518e-10
ENSG00000146232	NFKBIE	FALSE	1618.32	1.02718	0.311948	0.000189534	0.00183583
ENSG00000146426	TIAM2	FALSE	488.086	1.91878	0.451234	1.67987e-06	2.61754e-05
ENSG00000146535	GNA12	FALSE	8266.13	0.698189	0.216973	0.000507788	0.00428946
ENSG00000146676	PURB	FALSE	4092.82	1.48339	0.202777	3.5476e-14	1.72705e-12
ENSG00000146729	NIPSNAP2	FALSE	3908.96	0.803677	0.221008	8.16248e-05	0.00088021
ENSG00000146830	GIGYF1	FALSE	1823.74	1.40936	0.247541	1.70479e-09	4.35743e-08
ENSG00000147010	SH3KBP1	FALSE	3598.05	0.611351	0.18501	0.000463734	0.00397715
ENSG00000147162	OGT	FALSE	1715.37	1.05899	0.32005	0.000181827	0.00177137
ENSG00000147164	SNX12	FALSE	7185.93	1.02827	0.253806	1.1301e-05	0.000148366
ENSG00000147416	ATP6V1B2	FALSE	16498.6	3.06858	0.285371	3.72156e-28	7.46262e-26
ENSG00000147454	SLC25A37	FALSE	3373.81	0.830921	0.261596	0.000447485	0.00385744
ENSG00000147509	RGS20	FALSE	359.097	-1.2284	0.369847	0.000129005	0.00131854
ENSG00000147535	PLPP5	FALSE	1492.04	-0.901908	0.271458	0.000227434	0.00215219
ENSG00000147548	NSD3	FALSE	5386.84	1.97349	0.260626	3.39743e-15	1.79393e-13
ENSG00000147604	RPL7	FALSE	306361	1.43493	0.159451	4.32351e-20	3.87368e-18
ENSG00000148057	IDNK	FALSE	699.23	2.16264	0.359972	1.48342e-10	4.4699e-09
ENSG00000148143	ZNF462	FALSE	574.171	1.22234	0.432117	0.000656865	0.00534246
ENSG00000148218	ALAD	FALSE	3075.37	1.6845	0.300849	2.15983e-09	5.43799e-08
ENSG00000148288	GBGT1	FALSE	1890.18	0.769872	0.261923	0.00110275	0.00830343
ENSG00000148300	REXO4	FALSE	7071.92	1.87021	0.299659	3.81427e-11	1.23316e-09
ENSG00000148337	CIZ1	FALSE	13652.3	0.919103	0.231554	2.07908e-05	0.000255062
ENSG00000148339	SLC25A25	FALSE	1419.65	1.46089	0.308092	2.59632e-07	4.71763e-06
ENSG00000148358	GPR107	FALSE	7746.47	2.53114	0.304155	7.4551e-18	5.23224e-16
ENSG00000148399	DPH7	FALSE	1397.2	-0.78339	0.253134	0.000633272	0.00517807
ENSG00000148411	NACC2	FALSE	3292.01	0.625758	0.202745	0.000946431	0.00732278
ENSG00000148429	USP6NL	FALSE	2352.54	-0.844207	0.251214	0.000224789	0.00213195
ENSG00000148606	POLR3A	FALSE	1582.29	0.858654	0.270291	0.000419452	0.00365696
ENSG00000148671	ADIRF	FALSE	882.905	0.856851	0.305467	0.00137418	0.0099684
ENSG00000148672	GLUD1	FALSE	4715.03	-0.656695	0.19881	0.000413909	0.00361987
ENSG00000148730	EIF4EBP2	FALSE	6325.1	0.690361	0.18445	7.61994e-05	0.000828066
ENSG00000148773	MKI67	FALSE	5375.33	0.591705	0.197376	0.00136227	0.00989056
ENSG00000148840	PPRC1	FALSE	1852.28	0.759695	0.263398	0.00133844	0.00974274
ENSG00000148943	LIN7C	FALSE	4914.74	2.92641	0.27667	2.73616e-27	4.75133e-25
ENSG00000149016	TUT1	FALSE	1467.34	1.62696	0.316944	2.99145e-08	6.32896e-07
ENSG00000149089	APIP	FALSE	1351.75	-0.683203	0.230545	0.00121676	0.00901283
ENSG00000149091	DGKZ	FALSE	8208.05	1.09105	0.241655	1.28557e-06	2.05837e-05
ENSG00000149115	TNKS1BP1	FALSE	1260.88	1.25743	0.286202	1.73762e-06	2.70254e-05
ENSG00000149187	CELF1	FALSE	11200.1	1.87273	0.298908	2.85109e-11	9.398e-10
ENSG00000149218	ENDOD1	FALSE	1539.97	-0.811878	0.234467	0.000166778	0.00164378
ENSG00000149257	SERPINH1	FALSE	12058.2	-0.860764	0.185086	9.72758e-07	1.59699e-05
ENSG00000149289	ZC3H12C	FALSE	1817.82	2.04186	0.300494	8.9535e-13	3.60796e-11
ENSG00000149357	LAMTOR1	FALSE	10287.2	0.963542	0.24254	1.9193e-05	0.000237188
ENSG00000149480	MTA2	FALSE	12431.6	1.46117	0.220963	3.36741e-12	1.25488e-10
ENSG00000149541	B3GAT3	FALSE	4166.68	2.06883	0.291681	9.33605e-14	4.32023e-12
ENSG00000149547	EI24	FALSE	19981	0.672883	0.184006	0.000111817	0.00115833
ENSG00000149557	FEZ1	FALSE	1877.94	-0.8443	0.197017	5.50636e-06	7.70957e-05
ENSG00000149639	MTCL2	FALSE	1544.56	-0.953581	0.290916	0.000240268	0.00225841
ENSG00000149657	LSM14B	FALSE	4967.42	1.53565	0.27606	3.16081e-09	7.80656e-08
ENSG00000149658	YTHDF1	FALSE	5029.95	0.829103	0.248171	0.000238876	0.00224658
ENSG00000149761	NUDT22	FALSE	2250.11	0.81644	0.249895	0.00033875	0.00302861
ENSG00000149782	PLCB3	FALSE	6214.29	1.42229	0.261875	7.49372e-09	1.73623e-07
ENSG00000149798	CDC42EP2	FALSE	2324.61	-0.950178	0.249461	3.33595e-05	0.000394598
ENSG00000149929	HIRIP3	FALSE	1223.99	1.07235	0.306217	8.95261e-05	0.000952006
ENSG00000149930	TAOK2	FALSE	3871.54	0.839454	0.188771	2.73594e-06	4.07825e-05
ENSG00000150401	DCUN1D2	FALSE	792.33	2.114	0.374807	1.40083e-09	3.64128e-08
ENSG00000150593	PDCD4	FALSE	2886.24	1.92104	0.331218	5.66991e-10	1.57338e-08
ENSG00000150630	VEGFC	FALSE	2540.61	-0.877477	0.229017	3.53357e-05	0.00041477
ENSG00000150687	PRSS23	FALSE	21128.7	-0.600188	0.186464	0.000564558	0.00470065
ENSG00000150907	FOXO1	TRUE	15012.4	4.48345	0.309165	9.16314e-49	9.6465e-46
ENSG00000150995	ITPR1	FALSE	437.095	-1.11539	0.369102	0.000416096	0.00363335
ENSG00000151012	SLC7A11	FALSE	6576.14	1.54543	0.24496	3.47436e-11	1.1276e-09
ENSG00000151093	OXSM	FALSE	1314.69	3.60455	0.379872	1.52092e-22	1.73097e-20
ENSG00000151116	UEVLD	FALSE	1281.06	-1.66006	0.243884	1.06721e-12	4.22968e-11
ENSG00000151117	TMEM86A	FALSE	199.647	2.95837	0.676187	6.5691e-07	1.10539e-05
ENSG00000151136	ABTB3	FALSE	244.412	3.10258	0.515236	1.06099e-10	3.26714e-09
ENSG00000151151	IPMK	FALSE	5376.73	3.43051	0.313747	5.24201e-29	1.11768e-26
ENSG00000151208	DLG5	FALSE	2047.29	1.14682	0.327883	7.89985e-05	0.000855724
ENSG00000151247	EIF4E	FALSE	5345.9	-0.895959	0.224938	1.83416e-05	0.000228485
ENSG00000151474	FRMD4A	FALSE	10781.5	1.27466	0.245514	3.17865e-08	6.70103e-07
ENSG00000151532	VTI1A	TRUE	912.99	-1.09037	0.2606	5.50168e-06	7.70957e-05
ENSG00000151553	FHIP2A	FALSE	5371.35	-3.45208	0.268046	3.55404e-39	1.61795e-36
ENSG00000151623	NR3C2	FALSE	986.542	-0.921783	0.296164	0.000446554	0.00385139
ENSG00000151702	FLI1	FALSE	7050.67	0.995329	0.225116	2.49562e-06	3.76331e-05
ENSG00000151893	CACUL1	FALSE	3194.48	1.01321	0.247912	9.88461e-06	0.000131618
ENSG00000151967	SCHIP1	FALSE	4992.35	1.67112	0.273997	1.11191e-10	3.4177e-09
ENSG00000152082	MZT2B	FALSE	25222.2	0.74399	0.192238	3.46652e-05	0.000408608
ENSG00000152127	MGAT5	FALSE	5309.75	1.14451	0.268712	3.74447e-06	5.44192e-05
ENSG00000152332	UHMK1	FALSE	5327.13	1.85443	0.198228	8.51069e-22	9.13083e-20
ENSG00000152402	GUCY1A2	FALSE	55.0452	3.17017	1.22509	0.000341169	0.00304862
ENSG00000152484	USP12	FALSE	7270.93	2.39508	0.303756	2.73019e-16	1.60795e-14
ENSG00000152601	MBNL1	FALSE	12434.8	-0.888562	0.176979	1.46194e-07	2.78877e-06
ENSG00000152642	GPD1L	FALSE	1023.1	0.934907	0.274761	0.000164939	0.00163042
ENSG00000152661	GJA1	FALSE	5938.14	-1.0238	0.197053	4.52391e-08	9.38432e-07
ENSG00000152684	PELO	FALSE	2228.95	0.769979	0.227826	0.000249268	0.0023245
ENSG00000152689	RASGRP3	FALSE	2764.66	2.48794	0.354847	1.7677e-13	7.77421e-12
ENSG00000152767	FARP1	FALSE	6329.8	1.01112	0.213392	4.2305e-07	7.33867e-06
ENSG00000152778	IFIT5	FALSE	319.718	-1.70098	0.539542	0.00013015	0.00132864
ENSG00000152804	HHEX	FALSE	7357.96	-1.11693	0.217436	5.33913e-08	1.09674e-06
ENSG00000152942	RAD17	FALSE	1694.26	-0.891409	0.22584	2.15245e-05	0.000262914
ENSG00000152990	ADGRA3	FALSE	5076.94	2.13865	0.262623	3.24388e-17	2.14587e-15
ENSG00000153037	SRP19	FALSE	10543.9	1.6278	0.224218	5.37781e-14	2.58073e-12
ENSG00000153162	BMP6	FALSE	38370	-3.25772	0.242467	2.46108e-42	1.5944e-39
ENSG00000153179	RASSF3	TRUE	31986.3	3.50239	0.307158	4.06116e-31	1.03646e-28
ENSG00000153208	MERTK	FALSE	776.261	-1.26191	0.287834	1.74848e-06	2.71691e-05
ENSG00000153485	LYSET	FALSE	2354.08	1.89659	0.234098	5.30152e-17	3.3571e-15
ENSG00000153561	RMND5A	FALSE	3822.79	1.28036	0.270733	3.42715e-07	6.05104e-06
ENSG00000153786	ZDHHC7	FALSE	4997.39	1.27635	0.244039	2.69745e-08	5.75137e-07
ENSG00000153879	CEBPG	FALSE	4582.91	0.705726	0.228819	0.000799218	0.00632911
ENSG00000153904	DDAH1	FALSE	11970.6	-0.958289	0.198175	3.20243e-07	5.66614e-06
ENSG00000153944	MSI2	FALSE	2677.87	1.03218	0.272678	3.23968e-05	0.00038375
ENSG00000154016	GRAP	FALSE	4447.73	1.25944	0.291589	2.42107e-06	3.66731e-05
ENSG00000154027	AK5	FALSE	497.239	-1.0408	0.302033	0.000112981	0.00116824
ENSG00000154127	UBASH3B	TRUE	5855.69	2.28285	0.28375	6.14057e-17	3.87385e-15
ENSG00000154175	ABI3BP	FALSE	239.892	-1.33883	0.415241	0.000153972	0.00153644
ENSG00000154328	NEIL2	FALSE	2906.71	2.27802	0.318028	6.0913e-14	2.89019e-12
ENSG00000154743	TSEN2	FALSE	1594.14	2.72615	0.315276	3.45359e-19	2.8239e-17
ENSG00000154945	ANKRD40	FALSE	12374.5	2.25884	0.552702	3.0947e-06	4.56455e-05
ENSG00000154978	VOPP1	FALSE	20924.8	0.729862	0.199839	8.84431e-05	0.000941679
ENSG00000155115	GTF3C6	FALSE	7804.25	-0.579804	0.17175	0.000377085	0.0033272
ENSG00000155189	AGPAT5	FALSE	8715.6	2.39736	0.264774	1.08873e-20	1.01881e-18
ENSG00000155366	RHOC	FALSE	46059.2	-0.50692	0.155717	0.000625908	0.00513781
ENSG00000155465	SLC7A7	FALSE	455.27	-1.15885	0.413288	0.000749412	0.00598534
ENSG00000155636	RBM45	FALSE	420.362	1.06014	0.390588	0.0011829	0.00880847
ENSG00000155744	HYCC2	FALSE	1289.31	1.11684	0.265886	5.02798e-06	7.12889e-05
ENSG00000155846	PPARGC1B	FALSE	160.219	1.80689	0.555721	9.06756e-05	0.000961851
ENSG00000155858	LSM11	FALSE	2706.89	2.36344	0.275988	8.63225e-19	6.70053e-17
ENSG00000156011	PSD3	FALSE	1226.41	1.77198	0.339388	1.72157e-08	3.77581e-07
ENSG00000156103	MMP16	FALSE	907.695	-1.30235	0.347611	2.42744e-05	0.000294337
ENSG00000156304	SCAF4	FALSE	2019.04	1.02986	0.275092	3.85887e-05	0.000448886
ENSG00000156374	PCGF6	FALSE	1611.18	1.89224	0.307345	6.55166e-11	2.05505e-09
ENSG00000156411	ATP5MJ	FALSE	6632.71	-0.657289	0.193093	0.000289486	0.0026443
ENSG00000156471	PTDSS1	FALSE	5581.94	-0.679888	0.212527	0.000563149	0.00469356
ENSG00000156509	FBXO43	FALSE	189.417	1.65286	0.546604	0.000216072	0.00205855
ENSG00000156587	UBE2L6	FALSE	990.659	-1.09375	0.290253	3.04866e-05	0.000362653
ENSG00000156603	MED19	FALSE	4741.12	2.1902	0.319438	6.25053e-13	2.58049e-11
ENSG00000156650	KAT6B	FALSE	594.736	1.34246	0.381696	5.61495e-05	0.000627177
ENSG00000156735	BAG4	FALSE	1892.57	1.54616	0.262099	4.40007e-10	1.25618e-08
ENSG00000156795	NTAQ1	FALSE	3059.11	1.80449	0.270951	2.70129e-12	1.01822e-10
ENSG00000156983	BRPF1	FALSE	1763.63	1.57089	0.337892	3.82033e-07	6.71008e-06
ENSG00000156990	RPUSD3	FALSE	3503.96	1.5136	0.249807	1.71581e-10	5.1062e-09
ENSG00000157014	TATDN2	FALSE	5220.88	1.32914	0.251758	1.63893e-08	3.60865e-07
ENSG00000157107	FCHO2	TRUE	1147.14	-2.22932	0.344951	7.62055e-12	2.73107e-10
ENSG00000157168	NRG1	FALSE	1386.23	-0.674169	0.21599	0.000743621	0.00594224
ENSG00000157193	LRP8	FALSE	2188.28	1.34396	0.258725	2.99465e-08	6.32896e-07
ENSG00000157216	SSBP3	FALSE	6461.88	0.590105	0.16284	0.000150028	0.00150152
ENSG00000157227	MMP14	FALSE	31389.1	-1.63933	0.238259	7.01674e-13	2.86174e-11
ENSG00000157240	FZD1	FALSE	738.606	2.51399	0.433078	4.61083e-10	1.30969e-08
ENSG00000157368	IL34	FALSE	52.8357	9.60178	3.0323	7.81849e-09	1.80404e-07
ENSG00000157404	KIT	FALSE	438.412	1.44468	0.504674	0.000439478	0.00379814
ENSG00000157601	MX1	FALSE	1039.32	-1.4217	0.377827	1.963e-05	0.000241878
ENSG00000157654	PALM2AKAP2	FALSE	11944.4	0.725024	0.209064	0.000170611	0.0016786
ENSG00000157800	SLC37A3	FALSE	841.039	-0.818644	0.287976	0.00129472	0.00947773
ENSG00000157933	SKI	FALSE	6746.37	0.834871	0.275623	0.000716839	0.0057662
ENSG00000157985	AGAP1	FALSE	2047.98	2.44918	0.298363	1.6284e-17	1.106e-15
ENSG00000158122	PRXL2C	FALSE	1245.2	-0.99749	0.252007	1.65982e-05	0.000209267
ENSG00000158158	CNNM4	TRUE	655.158	2.99844	0.527039	7.40759e-10	2.00924e-08
ENSG00000158270	COLEC12	FALSE	251.424	-1.48982	0.456517	0.000111668	0.0011575
ENSG00000158292	GPR153	TRUE	396.968	1.10436	0.397595	0.00091447	0.0071147
ENSG00000158435	CNOT11	FALSE	2352.85	-0.629629	0.211555	0.00132147	0.00962753
ENSG00000158526	TSR2	FALSE	7025.12	1.12117	0.240214	5.98446e-07	1.01309e-05
ENSG00000158669	GPAT4	FALSE	16961.4	2.23239	0.282035	1.03423e-16	6.40463e-15
ENSG00000158691	ZSCAN12	FALSE	488.683	1.75585	0.499215	3.89319e-05	0.000451942
ENSG00000158710	TAGLN2	FALSE	56683.7	0.671528	0.185804	8.5877e-05	0.000919004
ENSG00000158711	ELK4	FALSE	10592.9	2.27264	0.26023	2.02323e-19	1.73874e-17
ENSG00000158715	SLC45A3	FALSE	7499.85	-3.74007	0.269825	6.3322e-45	5.07903e-42
ENSG00000158773	USF1	FALSE	6627.05	2.11871	0.216233	9.64353e-24	1.26903e-21
ENSG00000158793	NIT1	FALSE	1885.24	1.79804	0.281779	1.74767e-11	6.00771e-10
ENSG00000158805	ZNF276	FALSE	1054.88	1.16123	0.294566	1.40047e-05	0.000179661
ENSG00000158985	CDC42SE2	FALSE	2142.74	0.831387	0.269304	0.000606429	0.0049974
ENSG00000159023	EPB41	FALSE	4088.59	2.59851	0.329274	2.29245e-16	1.36445e-14
ENSG00000159069	FBXW5	FALSE	18780.1	2.22069	0.279548	1.62395e-16	9.87499e-15
ENSG00000159200	RCAN1	FALSE	2284.43	2.32163	0.313544	9.9278e-15	5.02174e-13
ENSG00000159217	IGF2BP1	FALSE	4840.12	1.01978	0.263767	2.42893e-05	0.000294337
ENSG00000159388	BTG2	FALSE	7068.7	1.95901	0.655497	0.000192976	0.00186061
ENSG00000159792	PSKH1	FALSE	8047.4	2.78279	0.305722	7.3138e-21	7.16242e-19
ENSG00000159873	CCDC117	FALSE	3141.48	-2.07263	0.234459	8.0872e-20	7.13198e-18
ENSG00000160051	IQCC	FALSE	807.936	3.67582	0.416165	6.16897e-20	5.49789e-18
ENSG00000160072	ATAD3B	FALSE	5696.78	1.28616	0.230265	3.74174e-09	9.12097e-08
ENSG00000160113	NR2F6	FALSE	5411.74	1.28373	0.242751	1.99329e-08	4.33785e-07
ENSG00000160131	VMA21	FALSE	3442.84	-0.638673	0.200052	0.000632969	0.00517807
ENSG00000160190	SLC37A1	FALSE	493.357	1.37175	0.418206	0.000126793	0.00130067
ENSG00000160219	GAB3	FALSE	290.782	1.52668	0.476702	0.000136671	0.00138931
ENSG00000160233	LRRC3	FALSE	739.186	-0.840827	0.284881	0.000883558	0.00692217
ENSG00000160298	C21orf58	FALSE	426.473	1.18321	0.414671	0.000641103	0.00523195
ENSG00000160410	SHKBP1	FALSE	5031.87	0.733604	0.208584	0.000163717	0.00162024
ENSG00000160613	PCSK7	FALSE	3237.56	1.15168	0.258199	1.49074e-06	2.34893e-05
ENSG00000160685	ZBTB7B	FALSE	8012.3	3.7168	0.595209	2.43592e-11	8.10881e-10
ENSG00000160688	FLAD1	FALSE	4140.01	1.53713	0.211894	4.27922e-14	2.07721e-12
ENSG00000160691	SHC1	FALSE	29713.7	1.12883	0.23074	1.93213e-07	3.60008e-06
ENSG00000160712	IL6R	FALSE	600.812	2.21427	0.415724	7.64079e-09	1.76788e-07
ENSG00000160818	GPATCH4	FALSE	12515.5	2.25407	0.246143	5.21709e-21	5.13898e-19
ENSG00000160888	IER2	FALSE	8974.54	0.993175	0.229935	3.72178e-06	5.41362e-05
ENSG00000160917	CPSF4	FALSE	5690.61	1.58374	0.289477	4.56364e-09	1.09657e-07
ENSG00000160932	LY6E	FALSE	4795.37	-0.740305	0.211499	0.000168895	0.0016627
ENSG00000160953	PWWP3A	FALSE	2621.3	1.35217	0.23367	1.05383e-09	2.80422e-08
ENSG00000160972	PPP1R16A	TRUE	2018.18	1.57439	0.268447	5.23449e-10	1.4695e-08
ENSG00000161011	SQSTM1	FALSE	32501.1	1.27682	0.228717	3.7743e-09	9.1789e-08
ENSG00000161217	PCYT1A	FALSE	3854.3	0.89827	0.234969	3.61619e-05	0.000423287
ENSG00000161813	LARP4	FALSE	7347.23	3.37784	0.293712	5.52908e-32	1.50213e-29
ENSG00000161920	MED11	FALSE	1752.89	-2.07455	0.293011	1.25998e-13	5.62947e-12
ENSG00000161940	BCL6B	FALSE	15659.1	1.81123	0.280583	8.75281e-12	3.11039e-10
ENSG00000161955	TNFSF13	FALSE	85.0717	-2.11382	0.920933	0.00100132	0.00768391
ENSG00000162063	CCNF	FALSE	3330.87	0.927058	0.227965	1.29202e-05	0.000167149
ENSG00000162066	AMDHD2	FALSE	1276.99	0.9731	0.266213	6.00642e-05	0.000666483
ENSG00000162104	ADCY9	FALSE	795.801	-1.17059	0.309014	2.48894e-05	0.000300959
ENSG00000162377	COA7	FALSE	4396.26	1.39402	0.281442	9.52336e-08	1.85447e-06
ENSG00000162413	KLHL21	FALSE	2471.26	1.58207	0.294058	7.76784e-09	1.79481e-07
ENSG00000162461	SLC25A34	FALSE	14.2659	-0.333348	0.723275	0.000412456	0.00360905
ENSG00000162496	DHRS3	FALSE	4690.43	2.67724	0.280655	1.02561e-22	1.19968e-20
ENSG00000162512	SDC3	FALSE	789.331	0.829244	0.289713	0.00122375	0.00905263
ENSG00000162520	SYNC	FALSE	1135.8	2.12703	0.379586	1.59703e-09	4.11321e-08
ENSG00000162600	OMA1	FALSE	292.882	1.86334	0.447385	2.59629e-06	3.89074e-05
ENSG00000162604	TM2D1	FALSE	724.826	-1.18456	0.298724	1.1938e-05	0.000155637
ENSG00000162664	ZNF326	FALSE	1682.81	0.830356	0.280464	0.000907291	0.00707191
ENSG00000162694	EXTL2	FALSE	1606.3	-0.744156	0.235636	0.000549959	0.00459272
ENSG00000162702	ZNF281	FALSE	1669.98	1.57595	0.315392	6.54539e-08	1.32354e-06
ENSG00000162734	PEA15	FALSE	33730.8	-0.830312	0.151706	1.42042e-08	3.15224e-07
ENSG00000162736	NCSTN	FALSE	1801.88	-1.15358	0.244834	4.36352e-07	7.53837e-06
ENSG00000162783	IER5	FALSE	2854.53	1.10637	0.299035	4.01713e-05	0.000464092
ENSG00000162885	B3GALNT2	FALSE	1765.85	-0.669174	0.21616	0.000817754	0.00646072
ENSG00000162923	WDR26	FALSE	8780.9	2.08423	0.229294	9.0651e-21	8.67571e-19
ENSG00000162946	DISC1	FALSE	365.616	1.65894	0.457842	2.72694e-05	0.000326689
ENSG00000162971	TYW5	FALSE	1561.6	2.75663	0.325073	1.5471e-18	1.16858e-16
ENSG00000162999	DUSP19	FALSE	311.542	1.95093	0.608599	9.36608e-05	0.000987866
ENSG00000163029	SMC6	FALSE	1477.02	1.32045	0.242957	8.26944e-09	1.90288e-07
ENSG00000163162	RNF149	FALSE	4531.95	1.53732	0.256233	2.31904e-10	6.81708e-09
ENSG00000163170	BOLA3	FALSE	4360.54	-1.20447	0.210556	1.81617e-09	4.62014e-08
ENSG00000163291	PAQR3	FALSE	1062.07	1.70159	0.327245	2.00629e-08	4.36051e-07
ENSG00000163348	PYGO2	FALSE	3247.08	1.27899	0.317325	7.82937e-06	0.000106353
ENSG00000163349	HIPK1	FALSE	14110.4	3.45098	0.280299	5.35627e-36	1.96133e-33
ENSG00000163378	EOGT	FALSE	3056.85	-2.23581	0.241524	1.57306e-21	1.63559e-19
ENSG00000163472	TMEM79	FALSE	711.951	3.43025	0.41479	7.87963e-18	5.50724e-16
ENSG00000163479	SSR2	FALSE	12929.7	-0.658734	0.185097	0.000161062	0.00160243
ENSG00000163513	TGFBR2	FALSE	20181	0.597128	0.19456	0.00106468	0.00808178
ENSG00000163517	HDAC11	FALSE	678.639	1.14831	0.425103	0.00106642	0.00808588
ENSG00000163527	STT3B	FALSE	3824.96	-0.790329	0.196431	1.87969e-05	0.000232977
ENSG00000163597	SNHG16	FALSE	16250.6	-0.519004	0.154375	0.00044899	0.00386646
ENSG00000163605	PPP4R2	FALSE	6692.54	1.92876	0.257925	6.99968e-15	3.61664e-13
ENSG00000163608	NEPRO	FALSE	2047.23	1.16509	0.230626	8.00507e-08	1.58632e-06
ENSG00000163625	WDFY3	FALSE	6131.26	3.02318	0.278678	1.13054e-28	2.38035e-26
ENSG00000163633	C4orf36	FALSE	219.134	12.143	3.10125	8.55539e-18	5.93033e-16
ENSG00000163635	ATXN7	FALSE	3330.41	-3.11258	0.25455	1.4013e-35	4.72069e-33
ENSG00000163637	PRICKLE2	FALSE	181.621	1.77505	0.654161	0.000479256	0.00408739
ENSG00000163655	GMPS	FALSE	6178.64	1.9235	0.248002	8.35362e-16	4.62856e-14
ENSG00000163697	APBB2	FALSE	3836.06	-0.58141	0.181528	0.000689615	0.00557116
ENSG00000163714	U2SURP	FALSE	2110.14	0.79523	0.209054	4.7802e-05	0.00054075
ENSG00000163739	CXCL1	FALSE	331.254	-1.86596	0.466929	5.10974e-06	7.22657e-05
ENSG00000163785	RYK	FALSE	6283.25	1.05056	0.309666	0.000125221	0.00128533
ENSG00000163788	SNRK	FALSE	7702.18	1.64871	0.239612	6.78028e-13	2.78854e-11
ENSG00000163812	ZDHHC3	FALSE	5325.21	-0.623611	0.177391	0.000205921	0.00197076
ENSG00000163872	YEATS2	FALSE	2964.76	0.970542	0.276636	0.000105243	0.00109765
ENSG00000163961	RNF168	FALSE	4178.66	1.46759	0.294162	7.6105e-08	1.51706e-06
ENSG00000164035	EMCN	FALSE	3398.99	0.869308	0.290593	0.000755162	0.0060227
ENSG00000164045	CDC25A	FALSE	3616.36	-1.34306	0.245182	6.15999e-09	1.44712e-07
ENSG00000164048	ZNF589	FALSE	2266.13	3.13805	0.285633	3.02489e-29	6.61705e-27
ENSG00000164051	CCDC51	FALSE	940.068	1.10151	0.352666	0.000315921	0.00285481
ENSG00000164066	INTU	FALSE	273.044	1.41824	0.52705	0.000731919	0.00587069
ENSG00000164086	DUSP7	FALSE	4448.88	-0.666546	0.196867	0.000302584	0.00275499
ENSG00000164091	WDR82	FALSE	41482	3.57084	0.291321	8.58905e-36	2.95253e-33
ENSG00000164104	HMGB2	FALSE	100164	3.11286	0.664357	1.64017e-07	3.10068e-06
ENSG00000164161	HHIP	FALSE	20108.6	-0.665737	0.169919	3.84014e-05	0.000447017
ENSG00000164163	ABCE1	FALSE	7782.46	-1.03955	0.190517	1.07278e-08	2.43203e-07
ENSG00000164209	SLC25A46	FALSE	3279.01	1.03333	0.289241	7.39552e-05	0.000805237
ENSG00000164251	F2RL1	FALSE	1289.98	-1.03322	0.263583	1.84727e-05	0.000229465
ENSG00000164294	GPX8	TRUE	6294.24	-0.690621	0.191727	0.000128129	0.00131119
ENSG00000164404	GDF9	FALSE	14.263	0.297423	0.686014	0.0012111	0.0089827
ENSG00000164463	CREBRF	TRUE	317.914	1.18267	0.390955	0.00037973	0.00334703
ENSG00000164543	STK17A	FALSE	2678.48	-0.797982	0.236742	0.000238775	0.00224658
ENSG00000164690	SHH	FALSE	27.8028	8.32662	3.05235	2.48305e-06	3.75445e-05
ENSG00000164713	BRI3	FALSE	28116.5	-1.32236	0.193971	1.37344e-12	5.39259e-11
ENSG00000164741	DLC1	FALSE	9203.13	0.988106	0.272568	6.62679e-05	0.000729553
ENSG00000164808	SPIDR	FALSE	2173.35	1.3039	0.373622	6.81833e-05	0.000747708
ENSG00000164828	SUN1	FALSE	1832.3	1.13675	0.329302	9.31997e-05	0.000983619
ENSG00000164898	FMC1	FALSE	7080.86	2.76252	0.203832	3.67831e-43	2.4783e-40
ENSG00000164916	FOXK1	FALSE	2496.9	1.09191	0.27428	1.32583e-05	0.000171128
ENSG00000164932	CTHRC1	FALSE	2085.32	-0.770923	0.212831	9.95213e-05	0.00104185
ENSG00000164933	SLC25A32	FALSE	1872.74	-1.09949	0.23155	3.98191e-07	6.97207e-06
ENSG00000164938	TP53INP1	FALSE	7666.16	2.54097	0.303808	5.21071e-18	3.76692e-16
ENSG00000164951	PDP1	FALSE	2234.81	-0.93377	0.196315	5.08525e-07	8.67841e-06
ENSG00000164967	RPP25L	FALSE	1197.36	1.90668	0.273208	2.80723e-13	1.20625e-11
ENSG00000164970	FAM219A	FALSE	3636.71	1.45764	0.310216	2.99936e-07	5.3575e-06
ENSG00000164983	TMEM65	FALSE	10234.4	2.59115	0.302658	8.39413e-19	6.54587e-17
ENSG00000165006	UBAP1	FALSE	9393.47	2.23137	0.271184	1.56803e-17	1.0693e-15
ENSG00000165097	KDM1B	FALSE	1501.32	3.25552	0.335345	1.83304e-23	2.33907e-21
ENSG00000165138	ANKS6	FALSE	2554.35	1.04507	0.250018	6.21308e-06	8.60634e-05
ENSG00000165175	MID1IP1	FALSE	8671.53	3.05005	0.285927	9.78548e-28	1.87303e-25
ENSG00000165244	ZNF367	TRUE	3269.65	2.73448	0.706149	6.16997e-06	8.56504e-05
ENSG00000165283	STOML2	FALSE	17452.5	0.692305	0.172065	2.46156e-05	0.000297863
ENSG00000165288	BRWD3	FALSE	1585.45	2.48541	0.289839	7.38288e-19	5.78586e-17
ENSG00000165389	SPTSSA	FALSE	7508.98	-2.34672	0.236544	2.55669e-24	3.64956e-22
ENSG00000165406	MARCHF8	FALSE	1812.43	0.79119	0.2612	0.000791041	0.00627026
ENSG00000165416	SUGT1	FALSE	6259.1	0.639812	0.198971	0.000583601	0.00483293
ENSG00000165495	PKNOX2	FALSE	18.3705	-0.239311	0.640471	0.000767001	0.00609691
ENSG00000165512	ZNF22	FALSE	12286.1	2.15336	0.271293	1.78384e-16	1.07311e-14
ENSG00000165650	PDZD8	FALSE	2401.59	1.31948	0.26464	9.23954e-08	1.80546e-06
ENSG00000165669	FAM204A	FALSE	2562.46	-0.972634	0.242468	1.41141e-05	0.00018079
ENSG00000165782	PIP4P1	FALSE	4120.89	2.51323	0.366721	6.17085e-13	2.55385e-11
ENSG00000165861	ZFYVE1	FALSE	2076.49	1.57571	0.264811	3.11171e-10	9.02129e-09
ENSG00000165879	FRAT1	FALSE	346.649	1.65577	0.520666	0.00012967	0.00132454
ENSG00000165934	CPSF2	FALSE	2639.25	-0.722593	0.214449	0.000283638	0.00260218
ENSG00000165949	IFI27	FALSE	6180.48	-1.07176	0.229363	6.01232e-07	1.01451e-05
ENSG00000166004	CEP295	FALSE	574.229	2.00154	0.384913	1.63137e-08	3.59669e-07
ENSG00000166024	R3HCC1L	FALSE	1236.89	2.12357	0.433717	7.37784e-08	1.47592e-06
ENSG00000166025	AMOTL1	FALSE	2460.85	1.1025	0.24963	1.96754e-06	3.01011e-05
ENSG00000166086	JAM3	FALSE	5894.76	-0.585503	0.175682	0.000433081	0.00375248
ENSG00000166130	IKBIP	FALSE	2433.86	-0.658501	0.187492	0.000193629	0.00186584
ENSG00000166133	RPUSD2	FALSE	785.906	1.22499	0.325209	2.55338e-05	0.000307648
ENSG00000166170	BAG5	FALSE	3485.21	1.19693	0.233381	5.18195e-08	1.06836e-06
ENSG00000166171	DPCD	FALSE	1792.49	-0.986886	0.246708	1.43684e-05	0.000183628
ENSG00000166173	LARP6	FALSE	3177.97	1.58918	0.248263	1.84221e-11	6.29416e-10
ENSG00000166197	NOLC1	FALSE	10275.9	1.97264	0.254075	7.6051e-16	4.24173e-14
ENSG00000166225	FRS2	FALSE	3047.61	1.98217	0.304069	5.63784e-12	2.05549e-10
ENSG00000166233	ARIH1	FALSE	3335.01	1.27212	0.23024	5.28299e-09	1.25157e-07
ENSG00000166250	CLMP	FALSE	175.677	-1.80237	0.611599	0.000227405	0.00215219
ENSG00000166257	SCN3B	FALSE	15.4748	6.73783	3.38548	0.000382803	0.00337235
ENSG00000166337	TAF10	FALSE	6672.13	0.702362	0.171744	1.83531e-05	0.000228485
ENSG00000166340	TPP1	FALSE	3152.03	-0.628742	0.186882	0.000352256	0.00313439
ENSG00000166398	GARRE1	FALSE	1664.42	1.3941	0.247865	2.59986e-09	6.50699e-08
ENSG00000166454	ATMIN	FALSE	4999.16	1.21369	0.215713	2.7803e-09	6.93799e-08
ENSG00000166479	TMX3	FALSE	1453.03	-0.760248	0.229549	0.000319677	0.00288102
ENSG00000166483	WEE1	FALSE	2533.26	1.32629	0.245751	1.01504e-08	2.30421e-07
ENSG00000166508	MCM7	FALSE	11577.4	1.02447	0.194417	3.18477e-08	6.70554e-07
ENSG00000166526	ZNF3	FALSE	1412.09	1.16526	0.337227	9.10366e-05	0.000964416
ENSG00000166579	NDEL1	FALSE	28217	4.22352	0.296463	4.53852e-47	4.49687e-44
ENSG00000166595	CIAO2B	FALSE	3949.9	-0.799486	0.228318	0.000148073	0.00148491
ENSG00000166598	HSP90B1	FALSE	25831.1	-0.599675	0.194231	0.000993677	0.00763572
ENSG00000166710	B2M	FALSE	33910.8	-1.33805	0.227154	5.79606e-10	1.60574e-08
ENSG00000166716	ZNF592	FALSE	1779.17	0.913253	0.226551	1.39156e-05	0.000178791
ENSG00000166741	NNMT	FALSE	23317	2.12321	0.224002	2.07985e-22	2.33554e-20
ENSG00000166747	AP1G1	FALSE	6951.39	-2.47033	0.279041	8.41483e-20	7.38226e-18
ENSG00000166750	SLFN5	FALSE	1558.87	0.786066	0.253244	0.00062804	0.00514278
ENSG00000166822	TMEM170A	FALSE	4386.12	-1.58695	0.299536	1.25144e-08	2.79936e-07
ENSG00000166831	RBPMS2	FALSE	485.352	-1.28396	0.351995	3.6375e-05	0.000425486
ENSG00000166860	ZBTB39	FALSE	1461.52	1.38948	0.374286	2.4155e-05	0.000293343
ENSG00000166888	STAT6	FALSE	4450.96	0.969977	0.237742	1.11825e-05	0.000147155
ENSG00000166900	STX3	FALSE	7532.05	1.67975	0.264539	2.37049e-11	7.90664e-10
ENSG00000166913	YWHAB	FALSE	22362.5	0.908197	0.166175	1.31292e-08	2.93299e-07
ENSG00000166965	RCCD1	FALSE	1074.53	0.742341	0.237806	0.000649891	0.00529853
ENSG00000166997	CNPY4	FALSE	2358.55	1.46368	0.215005	1.23623e-12	4.87658e-11
ENSG00000167004	PDIA3	FALSE	16970.6	-0.684172	0.197124	0.000196077	0.00188297
ENSG00000167005	NUDT21	FALSE	7786.69	1.1713	0.257261	9.4087e-07	1.55069e-05
ENSG00000167081	PBX3	FALSE	1981.28	0.847898	0.221849	3.7513e-05	0.000437885
ENSG00000167110	GOLGA2	FALSE	2608.55	1.45391	0.324279	8.97259e-07	1.48462e-05
ENSG00000167130	DOLPP1	FALSE	4834.86	3.25394	0.30316	4.58687e-28	8.98387e-26
ENSG00000167182	SP2	FALSE	11210	4.1325	0.276232	9.08079e-52	1.27464e-48
ENSG00000167232	ZNF91	FALSE	399.506	-2.11429	0.367497	6.76898e-10	1.84792e-08
ENSG00000167272	POP5	FALSE	1305.87	0.973346	0.245543	1.76103e-05	0.000220213
ENSG00000167315	ACAA2	FALSE	3795.54	0.746643	0.181353	1.43966e-05	0.000183848
ENSG00000167394	ZNF668	FALSE	1364.03	1.27253	0.316452	8.2607e-06	0.000111762
ENSG00000167395	ZNF646	FALSE	560.797	1.14464	0.361882	0.000252933	0.00235122
ENSG00000167447	SMG8	FALSE	748.307	-2.54455	0.354163	4.5933e-14	2.22326e-12
ENSG00000167513	CDT1	FALSE	2273.23	0.77901	0.241303	0.000418379	0.00365138
ENSG00000167522	ANKRD11	FALSE	7325.51	0.7504	0.189519	2.79549e-05	0.000334427
ENSG00000167528	ZNF641	FALSE	387.291	2.19998	0.487575	4.51743e-07	7.78828e-06
ENSG00000167615	LENG8	FALSE	2987.95	1.15546	0.282441	7.58987e-06	0.000103315
ENSG00000167670	CHAF1A	FALSE	5398.56	1.91616	0.275958	3.57278e-13	1.51587e-11
ENSG00000167680	SEMA6B	FALSE	18466.3	1.62905	0.261605	5.35292e-11	1.70501e-09
ENSG00000167767	KRT80	FALSE	2923.33	0.81855	0.234041	0.000148103	0.00148491
ENSG00000167900	TK1	FALSE	6827.26	0.523806	0.171171	0.00129211	0.00946281
ENSG00000167984	NLRC3	FALSE	593.512	1.84191	0.364502	3.92109e-08	8.17412e-07
ENSG00000167987	VPS37C	FALSE	7590.09	2.83024	0.618447	3.02494e-07	5.39175e-06
ENSG00000168005	SPINDOC	FALSE	8702.22	1.54917	0.291184	1.21771e-08	2.73846e-07
ENSG00000168067	MAP4K2	FALSE	19150.7	-3.74229	0.239621	2.72198e-56	5.09434e-53
ENSG00000168101	NUDT16L1	FALSE	2660.18	1.84119	0.352834	1.74464e-08	3.82143e-07
ENSG00000168116	KIAA1586	FALSE	1510.12	2.11457	0.304968	3.39323e-13	1.44332e-11
ENSG00000168137	SETD5	FALSE	4305.51	0.772452	0.245232	0.000555251	0.00463462
ENSG00000168152	THAP9	FALSE	175.32	-2.31643	0.504953	2.96862e-07	5.30823e-06
ENSG00000168209	DDIT4	FALSE	6496.9	1.8571	0.324338	9.53225e-10	2.55671e-08
ENSG00000168214	RBPJ	TRUE	4022.55	0.748718	0.247122	0.000869058	0.00682125
ENSG00000168282	MGAT2	FALSE	3346.25	-0.63714	0.198075	0.000586533	0.00485482
ENSG00000168288	MMADHC	FALSE	6049.8	-0.770209	0.228271	0.000252237	0.00234604
ENSG00000168374	ARF4	FALSE	14610.2	-0.605521	0.2	0.00117398	0.00874975
ENSG00000168461	RAB31	FALSE	6543.72	1.07035	0.253239	5.03595e-06	7.13419e-05
ENSG00000168496	FEN1	FALSE	38715.8	3.7133	0.298267	1.63717e-36	6.26738e-34
ENSG00000168528	SERINC2	FALSE	2009.63	-0.868097	0.218613	2.04248e-05	0.000250937
ENSG00000168569	TMEM223	FALSE	2410.37	1.98246	0.278655	1.0174e-13	4.68227e-12
ENSG00000168661	ZNF30	FALSE	594.753	3.35554	0.416571	5.19764e-17	3.30374e-15
ENSG00000168734	PKIG	FALSE	11823.2	0.693622	0.204375	0.000285117	0.0026129
ENSG00000168758	SEMA4C	FALSE	980.767	1.59236	0.411557	1.10589e-05	0.000145756
ENSG00000168806	LCMT2	FALSE	406.456	1.36108	0.381166	4.49629e-05	0.00051138
ENSG00000168887	C2orf68	FALSE	2004.79	1.20832	0.237316	6.13124e-08	1.24427e-06
ENSG00000168890	TMEM150A	FALSE	1120.26	1.39577	0.255864	6.71994e-09	1.56991e-07
ENSG00000168899	VAMP5	FALSE	16725.2	0.844505	0.205972	1.18294e-05	0.000154461
ENSG00000168906	MAT2A	FALSE	27063.2	2.83669	0.269612	1.6825e-27	3.06984e-25
ENSG00000169105	CHST14	FALSE	1378.43	0.743617	0.232069	0.000490581	0.0041608
ENSG00000169136	ATF5	FALSE	5381.19	-1.28536	0.202489	3.39346e-11	1.10373e-09
ENSG00000169169	CPT1C	FALSE	333.83	1.26811	0.451327	0.000637952	0.00520875
ENSG00000169193	CCDC126	FALSE	306.867	1.75703	0.44407	6.66684e-06	9.16704e-05
ENSG00000169213	RAB3B	FALSE	2836.72	-0.796366	0.228895	0.000161323	0.00160252
ENSG00000169220	RGS14	FALSE	567.712	1.58551	0.330675	1.79324e-07	3.35615e-06
ENSG00000169221	TBC1D10B	FALSE	14994.7	2.39587	0.277013	4.74003e-19	3.82015e-17
ENSG00000169223	LMAN2	FALSE	10949.3	-0.916179	0.16584	8.96979e-09	2.05003e-07
ENSG00000169249	ZRSR2	FALSE	1808.65	1.30627	0.3039	2.37586e-06	3.60532e-05
ENSG00000169252	ADRB2	FALSE	595.609	3.60257	0.563015	9.31418e-12	3.28906e-10
ENSG00000169258	GPRIN1	FALSE	1252.65	1.37159	0.303701	8.48653e-07	1.41203e-05
ENSG00000169291	SHE	FALSE	4840.49	1.63527	0.269735	1.50167e-10	4.51681e-09
ENSG00000169359	SLC33A1	FALSE	4646.06	-2.7867	0.236546	3.32534e-33	1.0184e-30
ENSG00000169375	SIN3A	FALSE	1750.86	0.757817	0.212773	0.000132403	0.00134918
ENSG00000169410	PTPN9	FALSE	4022.32	0.84475	0.207804	1.4642e-05	0.000186841
ENSG00000169446	MMGT1	FALSE	1058.98	-0.804799	0.237553	0.000221865	0.00210897
ENSG00000169490	TM2D2	FALSE	4016.95	-1.53437	0.258189	3.25221e-10	9.38017e-09
ENSG00000169554	ZEB2	FALSE	5131.08	3.21222	0.296459	1.63234e-28	3.35307e-26
ENSG00000169592	INO80E	FALSE	12385	2.46978	0.285869	6.58855e-19	5.23479e-17
ENSG00000169594	BNC1	FALSE	3778.68	3.10883	0.292066	9.97235e-28	1.88735e-25
ENSG00000169612	RAMAC	FALSE	2683.5	1.4183	0.25727	4.80338e-09	1.14926e-07
ENSG00000169635	HIC2	FALSE	2389.35	3.19376	0.339606	2.87447e-22	3.18537e-20
ENSG00000169641	LUZP1	FALSE	4309.72	0.803259	0.233165	0.000195007	0.00187602
ENSG00000169692	AGPAT2	FALSE	5501.02	1.54317	0.247726	5.73766e-11	1.82006e-09
ENSG00000169714	CNBP	FALSE	42417.6	-2.62113	0.256295	1.0376e-25	1.60342e-23
ENSG00000169813	HNRNPF	FALSE	33609.7	2.56213	0.268044	9.03192e-23	1.07896e-20
ENSG00000169814	BTD	FALSE	783.626	0.992634	0.29309	0.000155311	0.00154719
ENSG00000169871	TRIM56	FALSE	1837.57	1.20217	0.269922	1.4469e-06	2.28412e-05
ENSG00000169925	BRD3	FALSE	2020.24	1.01353	0.286495	8.70924e-05	0.000929648
ENSG00000169926	KLF13	FALSE	2127.24	0.874465	0.297726	0.000876049	0.00686653
ENSG00000169951	ZNF764	FALSE	462.48	1.59664	0.479598	8.17982e-05	0.000880525
ENSG00000169972	PUSL1	FALSE	2916.28	2.12249	0.340494	4.16663e-11	1.34193e-09
ENSG00000169981	ZNF35	FALSE	2720.86	3.23811	0.2837	2.35809e-31	6.20619e-29
ENSG00000169991	IFFO2	FALSE	3611.79	1.83017	0.270997	1.42505e-12	5.56925e-11
ENSG00000169992	NLGN2	FALSE	1678.24	1.61273	0.35594	6.11457e-07	1.02994e-05
ENSG00000170037	CNTROB	FALSE	3033.42	1.28932	0.24523	2.33079e-08	5.00764e-07
ENSG00000170100	ZNF778	FALSE	1050.41	1.54908	0.330311	3.04715e-07	5.4256e-06
ENSG00000170190	SLC16A5	FALSE	329.73	1.32912	0.456003	0.000430201	0.00373521
ENSG00000170234	PWWP2A	FALSE	1000.51	0.888616	0.312081	0.0010951	0.00824946
ENSG00000170242	USP47	FALSE	5368.66	1.81434	0.305771	2.16385e-10	6.39436e-09
ENSG00000170260	ZNF212	FALSE	1368.8	2.30487	0.347544	2.6242e-12	9.97789e-11
ENSG00000170275	CRTAP	FALSE	12076.7	-0.616822	0.172951	0.000172015	0.00168946
ENSG00000170296	GABARAP	FALSE	14926.9	0.830133	0.215028	2.6436e-05	0.000317383
ENSG00000170323	FABP4	FALSE	2097.82	-1.04457	0.308378	0.000137795	0.00139821
ENSG00000170390	DCLK2	FALSE	140.666	-1.56381	0.560692	0.000454709	0.00390971
ENSG00000170456	DENND5B	FALSE	1823.81	1.94368	0.296618	5.04419e-12	1.85108e-10
ENSG00000170468	RIOX1	FALSE	1820.35	0.826258	0.274593	0.000782098	0.00620813
ENSG00000170471	RALGAPB	FALSE	2388.82	-1.69246	0.277788	1.13386e-10	3.47249e-09
ENSG00000170653	ATF7	TRUE	2447.76	0.981232	0.274981	8.24026e-05	0.000884634
ENSG00000170677	SOCS6	FALSE	5407.05	-3.16799	0.274369	4.55182e-32	1.26551e-29
ENSG00000170734	POLH	TRUE	1048.66	0.688781	0.232056	0.00120863	0.00897231
ENSG00000170873	MTSS1	FALSE	4367.93	2.8093	0.289789	2.18056e-23	2.76161e-21
ENSG00000170891	CYTL1	FALSE	1150.43	-0.947605	0.274659	0.000127809	0.0013087
ENSG00000170961	HAS2	FALSE	71.0323	2.71777	1.14511	0.000658573	0.00535377
ENSG00000170989	S1PR1	FALSE	6205.83	1.08806	0.198173	8.33153e-09	1.91194e-07
ENSG00000171033	PKIA	FALSE	9466.03	-1.15999	0.214967	1.1169e-08	2.52525e-07
ENSG00000171045	TSNARE1	FALSE	379.794	3.02222	0.548767	2.07561e-09	5.24162e-08
ENSG00000171056	SOX7	FALSE	3368.77	-1.29425	0.258096	8.03291e-08	1.58997e-06
ENSG00000171067	C11orf24	FALSE	4319.68	1.29502	0.26603	1.67115e-07	3.14865e-06
ENSG00000171115	GIMAP8	FALSE	2683.79	1.09104	0.380207	0.000734971	0.00588956
ENSG00000171160	MORN4	FALSE	1241.78	1.69468	0.324639	1.78694e-08	3.90899e-07
ENSG00000171161	ZNF672	FALSE	2347.5	0.847583	0.27387	0.000565013	0.00470212
ENSG00000171307	ZDHHC16	FALSE	7918.67	0.916954	0.24657	5.27228e-05	0.000591647
ENSG00000171346	KRT15	FALSE	855.704	1.06368	0.339112	0.000321448	0.00289235
ENSG00000171388	APLN	FALSE	108149	2.20372	0.256541	7.38518e-19	5.78586e-17
ENSG00000171408	PDE7B	FALSE	3265.18	1.84262	0.323746	1.18728e-09	3.12477e-08
ENSG00000171462	DLK2	FALSE	12.7903	-0.279447	0.670957	0.000967811	0.0074642
ENSG00000171476	HOPX	FALSE	1018.26	-0.997586	0.323196	0.000415381	0.00362898
ENSG00000171488	LRRC8C	FALSE	2576.52	-0.720598	0.211208	0.00024465	0.0022932
ENSG00000171497	PPID	FALSE	5812.94	2.2268	0.27013	1.39586e-17	9.55768e-16
ENSG00000171552	BCL2L1	FALSE	15704.9	0.644435	0.209854	0.000954505	0.00736833
ENSG00000171612	SLC25A33	FALSE	2722.81	-1.20121	0.264793	9.40694e-07	1.55069e-05
ENSG00000171617	ENC1	FALSE	3543.45	0.838439	0.203275	1.16452e-05	0.000152292
ENSG00000171621	SPSB1	FALSE	21518	3.33918	0.270787	7.51516e-36	2.6933e-33
ENSG00000171681	ATF7IP	FALSE	2502.16	1.78862	0.308012	5.947e-10	1.64215e-08
ENSG00000171700	RGS19	FALSE	1372.78	-1.01885	0.220693	8.59165e-07	1.4272e-05
ENSG00000171723	GPHN	FALSE	535.918	1.14368	0.354941	0.000212914	0.00203191
ENSG00000171817	ZNF540	FALSE	15.9171	6.77925	3.40034	0.000378983	0.00334219
ENSG00000171823	FBXL14	FALSE	765.935	2.02637	0.400771	3.5935e-08	7.52846e-07
ENSG00000171853	TRAPPC12	FALSE	1919.48	0.696617	0.227939	0.000831928	0.00656759
ENSG00000171889	MIR31HG	FALSE	468.835	-1.41387	0.350142	6.50046e-06	8.96021e-05
ENSG00000171940	ZNF217	FALSE	1034.95	1.23788	0.349585	5.97582e-05	0.000663525
ENSG00000171943	SRGAP2C	FALSE	3500.35	1.93791	0.269858	6.25547e-14	2.95975e-12
ENSG00000172037	LAMB2	FALSE	2890.51	1.06839	0.288158	4.16466e-05	0.000478837
ENSG00000172057	ORMDL3	FALSE	6668.91	2.52258	0.310626	3.9379e-17	2.55115e-15
ENSG00000172058	SERF1A	FALSE	2272.44	-0.707461	0.241943	0.00130121	0.00951694
ENSG00000172081	MOB3A	FALSE	2375.61	-0.799117	0.193558	1.20459e-05	0.000156681
ENSG00000172159	FRMD3	FALSE	2893.62	2.96993	0.374516	1.48197e-16	9.07717e-15
ENSG00000172175	MALT1	FALSE	629.204	-1.19361	0.349062	9.63262e-05	0.00101218
ENSG00000172239	PAIP1	FALSE	16067	-2.70397	0.208119	9.26479e-40	4.33489e-37
ENSG00000172260	NEGR1	FALSE	1801.65	-1.4964	0.234242	2.05658e-11	6.9421e-10
ENSG00000172315	TP53RK	FALSE	4263.81	1.84484	0.253293	3.23378e-14	1.59736e-12
ENSG00000172380	GNG12	FALSE	14241.5	0.624743	0.168236	0.000102954	0.00107578
ENSG00000172428	COPS9	FALSE	13620.7	0.968801	0.21812	1.61301e-06	2.51804e-05
ENSG00000172432	GTPBP2	FALSE	5372.13	-2.09573	0.200731	1.37134e-26	2.26459e-24
ENSG00000172456	FGGY	FALSE	202.049	1.59251	0.60945	0.00074117	0.00592795
ENSG00000172493	AFF1	FALSE	2245.79	1.09972	0.257906	3.94326e-06	5.70131e-05
ENSG00000172602	RND1	FALSE	377.044	1.51972	0.539176	0.00046757	0.0040019
ENSG00000172732	MUS81	FALSE	2015.84	0.964414	0.260061	4.98098e-05	0.000561954
ENSG00000172775	PSME3IP1	FALSE	5963.14	1.06276	0.219768	3.01324e-07	5.3766e-06
ENSG00000172845	SP3	FALSE	4239.69	1.24843	0.26121	2.83134e-07	5.08977e-06
ENSG00000172869	DMXL1	FALSE	651.987	0.85707	0.285974	0.000757863	0.00603852
ENSG00000172939	OXSR1	FALSE	2019.78	0.986593	0.250116	1.86331e-05	0.000231116
ENSG00000172977	KAT5	FALSE	8046.59	3.37788	0.320813	3.79328e-27	6.5198e-25
ENSG00000173011	TADA2B	FALSE	3750	2.24653	0.326082	4.70013e-13	1.96938e-11
ENSG00000173039	RELA	FALSE	6676.71	-1.13454	0.225592	9.10333e-08	1.78298e-06
ENSG00000173068	BNC2	FALSE	1637.23	2.21637	0.303798	2.37441e-14	1.18678e-12
ENSG00000173141	MRPL57	FALSE	3984.06	-0.585649	0.177626	0.00048683	0.00414199
ENSG00000173153	ESRRA	FALSE	7106.92	2.08552	0.294857	8.77947e-14	4.08512e-12
ENSG00000173166	RAPH1	FALSE	1467.19	0.982178	0.31722	0.000402514	0.0035349
ENSG00000173210	ABLIM3	FALSE	5263.75	1.53625	0.26473	8.06136e-10	2.17954e-08
ENSG00000173267	SNCG	FALSE	4022.84	0.668353	0.180734	9.54671e-05	0.0010044
ENSG00000173281	PPP1R3B	FALSE	3818.74	0.974351	0.245124	1.72948e-05	0.000217074
ENSG00000173327	MAP3K11	FALSE	13069.2	0.803381	0.218947	6.50496e-05	0.000718018
ENSG00000173349	SFT2D3	FALSE	1786.51	-2.92172	0.285237	8.18281e-26	1.27622e-23
ENSG00000173402	DAG1	FALSE	1952.59	-0.780609	0.24545	0.000475761	0.00406169
ENSG00000173451	THAP2	FALSE	436.701	-1.80693	0.36828	8.18363e-08	1.61547e-06
ENSG00000173486	FKBP2	FALSE	4412.12	0.626501	0.191068	0.000490877	0.00416121
ENSG00000173540	GMPPB	FALSE	5002.43	1.11965	0.219143	5.50535e-08	1.12539e-06
ENSG00000173559	NABP1	FALSE	6283.7	3.23278	0.247726	4.18611e-40	2.07385e-37
ENSG00000173575	CHD2	FALSE	7500.02	2.83715	0.274464	3.01141e-26	4.87732e-24
ENSG00000173626	TRAPPC3L	FALSE	19.2962	7.21567	3.36149	0.000195019	0.00187602
ENSG00000173653	RCE1	FALSE	3006.87	1.98724	0.312707	1.7951e-11	6.14565e-10
ENSG00000173706	HEG1	FALSE	3772.76	1.08821	0.337756	0.000244884	0.00229412
ENSG00000173726	TOMM20	FALSE	22037.4	1.50366	0.271665	3.86709e-09	9.38578e-08
ENSG00000173812	EIF1	FALSE	45458.6	-0.634635	0.18833	0.000355617	0.00316096
ENSG00000173821	RNF213	FALSE	2878.64	1.0878	0.221923	1.95413e-07	3.63305e-06
ENSG00000173848	NET1	FALSE	3145.97	0.913343	0.219383	8.55686e-06	0.00011549
ENSG00000173894	CBX2	FALSE	1018.98	1.32093	0.3307	8.82912e-06	0.000118595
ENSG00000173915	ATP5MK	FALSE	9465.37	-0.683181	0.210566	0.000490258	0.0041608
ENSG00000173917	HOXB2	FALSE	2369.34	1.73862	0.297815	5.3629e-10	1.50304e-08
ENSG00000173926	MARCHF3	FALSE	4553.17	0.704397	0.216207	0.000394259	0.00346783
ENSG00000173960	UBXN2A	FALSE	2768.48	1.32433	0.294102	8.89086e-07	1.47254e-05
ENSG00000174013	FBXO45	FALSE	3496.05	1.45248	0.229017	3.02661e-11	9.93766e-10
ENSG00000174132	FAM174A	FALSE	675.311	-1.04786	0.318501	0.000192946	0.00186061
ENSG00000174151	CYB561D1	FALSE	1069.22	2.14336	0.375441	9.08925e-10	2.44959e-08
ENSG00000174165	ZDHHC24	FALSE	1665.8	1.25726	0.234447	1.33175e-08	2.97112e-07
ENSG00000174282	ZBTB4	FALSE	4194.49	0.930059	0.270363	0.000144976	0.00145703
ENSG00000174306	ZHX3	FALSE	1576.7	1.46449	0.296459	9.82809e-08	1.9116e-06
ENSG00000174606	ANGEL2	FALSE	1253.99	1.24176	0.280517	1.52868e-06	2.40402e-05
ENSG00000174684	B4GAT1	FALSE	912.334	-0.768745	0.261508	0.00108317	0.00818154
ENSG00000174744	BRMS1	FALSE	9181.11	1.18941	0.221795	1.48643e-08	3.2944e-07
ENSG00000174749	FAM241A	FALSE	9821.71	1.95828	0.271604	5.21746e-14	2.51094e-12
ENSG00000174791	RIN1	FALSE	1193.77	0.925454	0.278315	0.000220878	0.00210196
ENSG00000174917	MICOS13	FALSE	4751.73	0.657032	0.199706	0.000441915	0.00381528
ENSG00000174953	DHX36	FALSE	1927.32	1.27495	0.256911	1.08393e-07	2.09859e-06
ENSG00000174996	KLC2	FALSE	3911.18	1.34395	0.250784	1.24265e-08	2.7834e-07
ENSG00000175029	CTBP2	FALSE	6481.28	0.570917	0.182244	0.000914935	0.00711504
ENSG00000175040	CHST2	FALSE	2160.2	1.19884	0.277924	2.70818e-06	4.04044e-05
ENSG00000175063	UBE2C	FALSE	9605.48	1.1538	0.227249	7.1493e-08	1.43361e-06
ENSG00000175087	PDIK1L	FALSE	707.609	2.22988	0.401937	2.28025e-09	5.72408e-08
ENSG00000175115	PACS1	FALSE	6977.74	1.50699	0.25648	5.44131e-10	1.51744e-08
ENSG00000175130	MARCKSL1	FALSE	21517.8	0.920196	0.172538	2.67361e-08	5.70776e-07
ENSG00000175137	SH3BP5L	FALSE	4064.53	1.56137	0.255195	1.18504e-10	3.60954e-09
ENSG00000175155	YPEL2	FALSE	9226.95	-3.16051	0.573745	1.91726e-09	4.86361e-08
ENSG00000175182	FAM131A	FALSE	2765.71	1.61185	0.356098	6.72617e-07	1.13069e-05
ENSG00000175193	PARL	FALSE	5743.7	0.827796	0.210132	2.50151e-05	0.000302046
ENSG00000175215	CTDSP2	FALSE	9835.15	0.930499	0.159048	1.37444e-09	3.58931e-08
ENSG00000175309	PHYKPL	FALSE	1595.44	1.06334	0.304007	9.24612e-05	0.000977663
ENSG00000175567	UCP2	FALSE	1025.51	-1.28202	0.254982	7.4822e-08	1.49325e-06
ENSG00000175582	RAB6A	FALSE	8640.52	-1.16095	0.198742	9.32745e-10	2.50577e-08
ENSG00000175592	FOSL1	FALSE	11455.6	0.562119	0.173768	0.000655549	0.00533691
ENSG00000175662	TOM1L2	FALSE	1189.07	0.817727	0.246941	0.000288793	0.00264164
ENSG00000175701	MTLN	FALSE	2138.58	-0.733934	0.210457	0.000178791	0.00174747
ENSG00000175711	B3GNTL1	FALSE	520.641	1.20611	0.384153	0.000247776	0.00231606
ENSG00000175727	MLXIP	FALSE	8621.23	0.963453	0.229877	6.87737e-06	9.42574e-05
ENSG00000175746	LINC02915	FALSE	5338.23	2.73054	0.291112	4.26177e-22	4.69184e-20
ENSG00000175764	TTLL11	FALSE	1475.42	0.891288	0.26597	0.000215296	0.00205232
ENSG00000175768	TOMM5	FALSE	10351.5	-0.696065	0.194167	0.000133854	0.00136314
ENSG00000175772	LINC01106	FALSE	334.082	1.12817	0.410343	0.000959064	0.00740013
ENSG00000175893	ZDHHC21	FALSE	913.467	-0.814041	0.270549	0.000762042	0.00606895
ENSG00000176170	SPHK1	FALSE	6798.71	-0.81982	0.207978	2.53723e-05	0.00030614
ENSG00000176386	CDC26	FALSE	2747.17	-0.610292	0.203355	0.00127153	0.00933637
ENSG00000176390	CRLF3	FALSE	1398.75	1.61456	0.336638	1.73026e-07	3.2491e-06
ENSG00000176422	SPRYD4	FALSE	1340.4	0.69482	0.213548	0.000460032	0.00395346
ENSG00000176597	B3GNT5	FALSE	3263.83	1.10309	0.258099	3.56999e-06	5.21987e-05
ENSG00000176641	RNF152	FALSE	2923.13	1.96947	0.362477	4.97582e-09	1.18213e-07
ENSG00000176678	FOXL1	FALSE	271.313	1.46533	0.541221	0.000656851	0.00534246
ENSG00000176871	WSB2	FALSE	10290	0.810846	0.191472	7.59346e-06	0.000103315
ENSG00000176890	TYMS	FALSE	30783.7	2.56675	0.24206	1.55679e-27	2.91363e-25
ENSG00000176994	SMCR8	FALSE	1514.43	1.21344	0.32284	2.69148e-05	0.000322672
ENSG00000177030	DEAF1	FALSE	3202.54	0.655518	0.183694	0.000160875	0.00160153
ENSG00000177034	MTX3	FALSE	737.145	3.02055	0.418358	3.51964e-14	1.7234e-12
ENSG00000177051	FBXO46	FALSE	1415.52	1.60128	0.376549	2.1619e-06	3.28953e-05
ENSG00000177054	ZDHHC13	FALSE	4787.16	1.65012	0.324821	4.38284e-08	9.10291e-07
ENSG00000177119	ANO6	FALSE	2888.1	-0.956715	0.193417	1.88906e-07	3.52763e-06
ENSG00000177125	ZBTB34	FALSE	1349.15	1.10328	0.379311	0.000608471	0.00501178
ENSG00000177200	CHD9	FALSE	1181.03	1.0197	0.294799	0.000114334	0.0011815
ENSG00000177225	GATD1	FALSE	4675.03	2.1865	0.254044	6.50866e-19	5.19583e-17
ENSG00000177311	ZBTB38	FALSE	3356.61	1.24513	0.271872	7.29452e-07	1.22379e-05
ENSG00000177337	DLGAP1-AS1	FALSE	3694.31	3.27688	0.252223	8.39384e-40	4.03959e-37
ENSG00000177370	TIMM22	FALSE	5687.29	0.799323	0.221277	9.39657e-05	0.000989843
ENSG00000177406	NINJ2-AS1	FALSE	831.698	3.19975	0.348805	2.8813e-21	2.92365e-19
ENSG00000177548	RABEP2	FALSE	3078.72	0.870076	0.233948	5.81522e-05	0.000646545
ENSG00000177565	TBL1XR1	FALSE	6682.37	1.01807	0.24265	6.14836e-06	8.5448e-05
ENSG00000177606	JUN	FALSE	22182	1.7234	0.568315	0.000204443	0.00195884
ENSG00000177613	CSTF2T	FALSE	2366.58	1.81608	0.298366	1.11953e-10	3.43484e-09
ENSG00000177683	THAP5	FALSE	822.592	0.964061	0.304478	0.000352148	0.00313439
ENSG00000177707	NECTIN3	FALSE	738.648	-1.00529	0.296841	0.000148202	0.00148501
ENSG00000177733	HNRNPA0	FALSE	56851	2.68911	0.542897	5.43114e-08	1.11157e-06
ENSG00000177888	ZBTB41	FALSE	337.338	-1.33676	0.390867	7.82407e-05	0.000849077
ENSG00000177981	ASB8	FALSE	3651.23	-3.0319	0.301503	5.54707e-25	8.05472e-23
ENSG00000178038	ALS2CL	FALSE	354.997	2.55964	0.457181	1.37674e-09	3.58975e-08
ENSG00000178057	NDUFAF3	FALSE	5249.75	0.696416	0.214135	0.000450859	0.00388057
ENSG00000178163	ZNF518B	FALSE	4389.54	2.51317	0.294239	1.07974e-18	8.30462e-17
ENSG00000178188	SH2B1	FALSE	3162.76	1.10508	0.273255	9.86193e-06	0.000131524
ENSG00000178234	GALNT11	FALSE	2764.59	0.751349	0.228393	0.000359923	0.00319417
ENSG00000178295	GEN1	FALSE	1111.66	1.37162	0.303975	8.62297e-07	1.43099e-05
ENSG00000178343	SHISA3	FALSE	999.883	2.19243	0.385287	9.74913e-10	2.60245e-08
ENSG00000178425	NT5DC1	FALSE	1092.39	-1.722	0.30025	9.58925e-10	2.56489e-08
ENSG00000178460	MCMDC2	TRUE	15.8295	-0.368164	0.764696	0.000227762	0.00215408
ENSG00000178531	CTXN1	FALSE	2376.78	-0.577211	0.181712	0.000763242	0.00607563
ENSG00000178538	CA8	TRUE	14.7355	-0.379027	0.778471	0.000249369	0.0023245
ENSG00000178605	GTPBP6	FALSE	7833.62	1.0097	0.244089	8.79686e-06	0.00011835
ENSG00000178700	DHFR2	FALSE	1811.05	4.60793	0.70293	2.85558e-12	1.07365e-10
ENSG00000178719	GRINA	FALSE	4845.06	-0.667437	0.17731	7.20713e-05	0.00078622
ENSG00000178726	THBD	FALSE	278.909	-1.18532	0.457415	0.00131986	0.00962209
ENSG00000178773	CPNE7	FALSE	645.496	1.22913	0.336285	3.94462e-05	0.000456968
ENSG00000178878	APOLD1	FALSE	2065.5	1.55485	0.336624	4.35334e-07	7.52852e-06
ENSG00000178922	HYI	FALSE	9635.52	0.663923	0.179011	9.20198e-05	0.000974219
ENSG00000178950	GAK	FALSE	5250.84	1.7848	0.237296	5.71441e-15	2.96164e-13
ENSG00000178951	ZBTB7A	FALSE	3636.97	1.92251	0.269295	8.5421e-14	3.99676e-12
ENSG00000179029	TMEM107	FALSE	822.589	1.88747	0.429161	9.58583e-07	1.57679e-05
ENSG00000179051	RCC2	FALSE	38480.5	1.34048	0.294268	5.99782e-07	1.01331e-05
ENSG00000179151	EDC3	FALSE	4221.62	-1.78965	0.294639	1.15727e-10	3.53777e-09
ENSG00000179152	TCAIM	FALSE	1823.45	1.11292	0.26994	7.12017e-06	9.74266e-05
ENSG00000179348	GATA2	FALSE	4961.36	1.00053	0.289761	0.000121375	0.00124813
ENSG00000179361	ARID3B	FALSE	2061.53	3.15006	0.332401	1.99675e-22	2.25727e-20
ENSG00000179409	GEMIN4	FALSE	1486.55	-0.87982	0.221233	1.9499e-05	0.00024044
ENSG00000179456	ZBTB18	FALSE	3914.14	2.07826	0.291545	8.57478e-14	4.00093e-12
ENSG00000179912	R3HDM2	FALSE	2257.04	1.99364	0.302213	3.73005e-12	1.3839e-10
ENSG00000179922	ZNF784	FALSE	873.353	1.49691	0.402242	2.2379e-05	0.000272561
ENSG00000180263	FGD6	TRUE	1523	2.1591	0.279508	9.3305e-16	5.15289e-14
ENSG00000180304	OAZ2	FALSE	7306.41	0.75333	0.240456	0.000623204	0.0051231
ENSG00000180329	CCDC43	FALSE	11003.5	-3.61426	0.247842	2.13817e-49	2.40103e-46
ENSG00000180336	MEIOC	FALSE	18.4436	-0.578214	1.22405	4.4073e-05	0.000503982
ENSG00000180376	CCDC66	FALSE	397.687	1.14968	0.332528	9.29452e-05	0.000982164
ENSG00000180626	ZNF594	FALSE	854.399	4.50773	0.926954	5.03958e-08	1.04028e-06
ENSG00000180628	PCGF5	FALSE	1878.64	-0.767444	0.215593	0.000127453	0.00130585
ENSG00000180884	ZNF792	FALSE	1343.26	2.57941	0.414501	3.31154e-11	1.0831e-09
ENSG00000180957	PITPNB	FALSE	5876.27	0.584041	0.19084	0.00113088	0.00846978
ENSG00000181004	BBS12	FALSE	206.868	1.60384	0.571557	0.000422686	0.00367944
ENSG00000181026	AEN	FALSE	5381.8	1.88962	0.300031	2.8331e-11	9.35702e-10
ENSG00000181191	PJA1	FALSE	836.727	0.872493	0.285078	0.000599647	0.0049515
ENSG00000181274	FRAT2	FALSE	1823.92	0.935998	0.335671	0.00126055	0.00928003
ENSG00000181381	DDX60L	FALSE	832.077	-1.12815	0.303463	3.5183e-05	0.000413554
ENSG00000181396	OGFOD3	FALSE	3835.03	1.55433	0.252612	9.31237e-11	2.87812e-09
ENSG00000181409	AATK	FALSE	143.161	2.59009	0.660145	4.93911e-06	7.02655e-05
ENSG00000181450	ZNF678	FALSE	1110.76	1.58169	0.373847	2.54907e-06	3.83086e-05
ENSG00000181588	MEX3D	FALSE	6654.53	0.734648	0.236768	0.000706898	0.00569168
ENSG00000181722	ZBTB20	FALSE	375.431	1.96052	0.488556	4.64916e-06	6.63612e-05
ENSG00000181938	GINS3	FALSE	3190.86	2.20659	0.275517	9.18467e-17	5.70873e-15
ENSG00000182095	TNRC18	FALSE	2419.04	1.45359	0.256936	2.01877e-09	5.11342e-08
ENSG00000182149	IST1	FALSE	7395.14	0.859204	0.281571	0.00062771	0.00514278
ENSG00000182180	MRPS16	FALSE	8522.65	0.973044	0.29908	0.000252195	0.00234604
ENSG00000182208	MOB2	FALSE	4491.47	1.24695	0.267194	4.84878e-07	8.30008e-06
ENSG00000182218	HHIPL1	FALSE	270.035	2.59322	0.684295	8.63309e-06	0.000116333
ENSG00000182220	ATP6AP2	FALSE	1876.85	-0.708462	0.240187	0.00119023	0.00885128
ENSG00000182247	UBE2E2	FALSE	3334.36	1.57658	0.245872	1.70909e-11	5.89918e-10
ENSG00000182372	CLN8	FALSE	2104.17	1.13468	0.287348	1.41914e-05	0.000181642
ENSG00000182446	NPLOC4	FALSE	9868.48	0.730477	0.174513	1.09162e-05	0.0001441
ENSG00000182481	KPNA2	FALSE	17904.5	-0.856962	0.198718	4.19206e-06	6.03514e-05
ENSG00000182492	BGN	FALSE	17286.9	-0.52512	0.168891	0.00105361	0.00800495
ENSG00000182534	MXRA7	FALSE	41338.4	2.88036	0.291086	2.83894e-24	4.01841e-22
ENSG00000182541	LIMK2	FALSE	4635.23	1.58727	0.302312	1.55212e-08	3.42645e-07
ENSG00000182568	SATB1	FALSE	447.643	-1.20743	0.418764	0.000547806	0.00457928
ENSG00000182606	TRAK1	FALSE	5111.26	-0.660787	0.205214	0.000546889	0.00457389
ENSG00000182742	HOXB4	FALSE	7250.15	3.7088	0.5983	3.33576e-11	1.08891e-09
ENSG00000182768	NGRN	FALSE	13557.8	0.838882	0.193491	4.61618e-06	6.60059e-05
ENSG00000182831	HAPSTR1	FALSE	6291.62	1.01115	0.213178	4.02172e-07	7.01261e-06
ENSG00000182872	RBM10	FALSE	6697.83	1.92047	0.245628	4.46805e-16	2.55118e-14
ENSG00000182944	EWSR1	FALSE	10520.2	0.52816	0.161588	0.000627932	0.00514278
ENSG00000183010	PYCR1	FALSE	5358.65	-0.597027	0.176123	0.000341724	0.00305034
ENSG00000183255	PTTG1IP	FALSE	35161	1.32272	0.282086	4.01958e-07	7.01261e-06
ENSG00000183431	SF3A3	FALSE	7411.26	0.72172	0.197149	9.86684e-05	0.00103356
ENSG00000183513	COA5	FALSE	5221.27	2.37826	0.290615	1.94649e-17	1.31272e-15
ENSG00000183530	PRR14L	FALSE	1289.41	0.832796	0.271004	0.000625657	0.00513781
ENSG00000183579	ZNRF3	FALSE	710.736	-2.05285	0.366621	1.70318e-09	4.35743e-08
ENSG00000183580	FBXL7	FALSE	4361.23	1.05969	0.266593	1.3977e-05	0.000179442
ENSG00000183597	TANGO2	FALSE	3698.17	2.19513	0.323888	9.06646e-13	3.64476e-11
ENSG00000183691	NOG	FALSE	198.794	1.39678	0.480741	0.000404062	0.00354665
ENSG00000183741	CBX6	FALSE	4011.03	1.09644	0.2168	7.4064e-08	1.47987e-06
ENSG00000183778	B3GALT5	FALSE	18.0171	7.16405	3.289	0.000161356	0.00160252
ENSG00000183826	BTBD9	FALSE	674.633	1.00874	0.356256	0.000900071	0.00702539
ENSG00000183955	KMT5A	FALSE	9464.9	1.10952	0.223019	1.2349e-07	2.37179e-06
ENSG00000184005	ST6GALNAC3	FALSE	1667.38	-1.16905	0.295106	1.24007e-05	0.000160675
ENSG00000184117	NIPSNAP1	FALSE	7273.63	1.39268	0.286513	1.11886e-07	2.16296e-06
ENSG00000184205	TSPYL2	FALSE	1591.16	1.70029	0.290271	4.93375e-10	1.39436e-08
ENSG00000184216	IRAK1	FALSE	27169.4	1.88566	0.200565	7.90797e-22	8.53858e-20
ENSG00000184277	TM2D3	FALSE	1839.25	1.25179	0.297141	3.92836e-06	5.68464e-05
ENSG00000184378	ACTRT3	FALSE	370.881	1.57722	0.496946	0.000141663	0.00143142
ENSG00000184402	SS18L1	FALSE	2019.34	3.10426	0.352069	7.6086e-20	6.74522e-18
ENSG00000184465	WDR27	FALSE	503.712	2.10116	0.372128	1.33133e-09	3.48213e-08
ENSG00000184470	TXNRD2	FALSE	22561.9	1.12429	0.190634	5.12977e-10	1.44491e-08
ENSG00000184588	PDE4B	FALSE	1654.86	0.968392	0.271318	8.40677e-05	0.00090136
ENSG00000184677	ZBTB40	FALSE	1171.1	1.4141	0.326615	1.84198e-06	2.84383e-05
ENSG00000184678	H2BC21	FALSE	138.407	-2.51064	0.560695	4.55681e-07	7.84815e-06
ENSG00000184743	ATL3	FALSE	3851.07	-0.793286	0.178445	2.93826e-06	4.34904e-05
ENSG00000184785	SMIM10	FALSE	449.275	1.27852	0.486082	0.00104275	0.00794759
ENSG00000184787	UBE2G2	FALSE	8929.82	1.09608	0.246973	1.79251e-06	2.78276e-05
ENSG00000184857	TMEM186	FALSE	1101.34	1.28182	0.324373	1.1181e-05	0.000147155
ENSG00000184900	SUMO3	FALSE	28721.8	1.66282	0.220622	5.16297e-15	2.69242e-13
ENSG00000184979	USP18	FALSE	1890.73	-1.09055	0.247044	1.96643e-06	3.01011e-05
ENSG00000185022	MAFF	FALSE	5094.68	0.633888	0.186278	0.000312757	0.00283535
ENSG00000185112	FAM43A	FALSE	18718.1	0.723429	0.158071	1.90784e-06	2.93477e-05
ENSG00000185163	DDX51	FALSE	1223.26	0.886153	0.266987	0.000244014	0.00228979
ENSG00000185164	NOMO2	FALSE	3658.8	-0.697891	0.20406	0.000249023	0.00232385
ENSG00000185219	ZNF445	FALSE	840.119	1.16198	0.399949	0.000579116	0.00480287
ENSG00000185262	UBALD2	FALSE	8965.15	0.913861	0.228712	1.74219e-05	0.000218181
ENSG00000185298	CCDC137	FALSE	7594.82	1.80364	0.270033	2.43577e-12	9.30341e-11
ENSG00000185304	RGPD2	FALSE	19.3317	0.245921	0.644618	0.00121671	0.00901283
ENSG00000185347	TEDC1	FALSE	3209.56	1.32354	0.27259	1.73338e-07	3.25134e-06
ENSG00000185359	HGS	FALSE	4718.84	0.721756	0.202764	0.000144312	0.00145296
ENSG00000185361	TNFAIP8L1	FALSE	7099.79	1.20422	0.279807	2.76507e-06	4.10713e-05
ENSG00000185442	FAM174B	FALSE	4921.87	-2.4109	0.263348	3.86078e-21	3.87089e-19
ENSG00000185453	ZSWIM9	FALSE	838.52	1.73059	0.401293	1.54772e-06	2.42736e-05
ENSG00000185551	NR2F2	FALSE	12700.2	-0.681977	0.14912	2.12191e-06	3.23452e-05
ENSG00000185591	SP1	FALSE	5375.67	2.28444	0.280909	3.39017e-17	2.22194e-15
ENSG00000185614	INKA1	FALSE	1886.31	1.27926	0.285774	1.1515e-06	1.86319e-05
ENSG00000185658	BRWD1	FALSE	2087.34	1.39638	0.308249	7.77589e-07	1.30067e-05
ENSG00000185716	MOSMO	FALSE	1483.6	-1.16745	0.213631	8.30296e-09	1.90798e-07
ENSG00000185730	ZNF696	FALSE	1350.82	2.96499	0.374687	1.68749e-16	1.02245e-14
ENSG00000185900	POMK	FALSE	1613.82	0.745744	0.251698	0.00108091	0.00817411
ENSG00000186111	PIP5K1C	FALSE	9430.27	0.763038	0.212922	0.000110339	0.00114443
ENSG00000186184	POLR1D	FALSE	10186.6	0.606783	0.205134	0.00130893	0.00956514
ENSG00000186193	SAPCD2	FALSE	3210.24	1.0823	0.242751	1.81384e-06	2.80812e-05
ENSG00000186314	PRELID2	FALSE	1708.45	1.49055	0.270201	4.31312e-09	1.03934e-07
ENSG00000186448	ZNF197	FALSE	700.668	1.03767	0.357557	0.00069016	0.00557289
ENSG00000186532	SMYD4	FALSE	364.693	-1.03732	0.353166	0.000624051	0.00512757
ENSG00000186577	SMIM29	FALSE	3012.24	0.845171	0.183837	1.44214e-06	2.28065e-05
ENSG00000186591	UBE2H	FALSE	7551.13	0.97697	0.211923	9.8766e-07	1.6183e-05
ENSG00000186660	ZFP91	FALSE	24969.8	3.47969	0.282681	2.564e-36	9.59735e-34
ENSG00000186665	C17orf58	FALSE	2654.25	2.23114	0.294371	2.8212e-15	1.50858e-13
ENSG00000186834	HEXIM1	FALSE	3575.69	2.20083	0.306438	5.41188e-14	2.58971e-12
ENSG00000186918	ZNF395	FALSE	430.593	0.966274	0.343963	0.00107837	0.00816362
ENSG00000187079	TEAD1	FALSE	3492.3	1.39124	0.322419	2.13875e-06	3.25724e-05
ENSG00000187210	GCNT1	FALSE	1437.19	2.30836	0.332809	2.79351e-13	1.20342e-11
ENSG00000187243	MAGED4B	FALSE	308.56	-1.44623	0.432128	8.83648e-05	0.000941679
ENSG00000187446	CHP1	FALSE	11431.3	1.43174	0.239889	3.65346e-10	1.05195e-08
ENSG00000187498	COL4A1	FALSE	3836.34	-0.576271	0.177585	0.000603369	0.00497462
ENSG00000187605	TET3	TRUE	997.347	-0.758221	0.261547	0.00125628	0.00926072
ENSG00000187608	ISG15	FALSE	17424	1.98016	0.280723	1.06643e-13	4.87728e-12
ENSG00000187840	EIF4EBP1	FALSE	64012.6	2.96475	0.23541	1.59316e-37	6.7088e-35
ENSG00000187954	ZFTRAF1	FALSE	3471.24	2.1062	0.258316	3.19901e-17	2.12981e-15
ENSG00000188010	MORN2	FALSE	1436.64	0.924905	0.325296	0.00101163	0.00774544
ENSG00000188033	ZNF490	FALSE	699.307	3.7878	0.432334	1.16417e-19	1.01079e-17
ENSG00000188215	DCUN1D3	FALSE	9946.69	2.99911	0.630259	1.07891e-07	2.09127e-06
ENSG00000188223	ENSG00000188223	FALSE	19.5213	0.249402	0.647173	0.0011325	0.00847818
ENSG00000188321	ZNF559	FALSE	278.511	1.19043	0.385918	0.000309402	0.00280645
ENSG00000188342	GTF2F2	FALSE	7012.06	2.63052	0.286642	1.99365e-21	2.03522e-19
ENSG00000188375	H3-5	FALSE	84.235	4.18893	1.08361	4.34342e-06	6.23174e-05
ENSG00000188428	BLOC1S5	FALSE	1375.31	1.40603	0.267853	2.07021e-08	4.49364e-07
ENSG00000188522	FAM83G	FALSE	1026.05	0.720224	0.238396	0.000948627	0.0073364
ENSG00000188554	NBR1	FALSE	14485.4	3.11804	0.290197	4.45942e-28	8.83699e-26
ENSG00000188610	FAM72B	FALSE	851.849	1.30634	0.315922	5.10324e-06	7.22344e-05
ENSG00000188725	SMIM15	FALSE	4765.87	0.582299	0.170008	0.000319942	0.00288187
ENSG00000188811	NHLRC3	FALSE	262.51	1.31336	0.466836	0.000591277	0.00489168
ENSG00000189045	ANKDD1B	FALSE	23.2213	0.286502	0.677467	0.000462303	0.0039669
ENSG00000189079	ARID2	FALSE	987.73	1.50627	0.33746	9.21412e-07	1.52309e-05
ENSG00000189266	PNRC2	FALSE	7289.42	0.644854	0.170003	6.48574e-05	0.000716366
ENSG00000189420	ZFP92	FALSE	335.88	2.65045	0.579146	2.84798e-07	5.11421e-06
ENSG00000196141	SPATS2L	FALSE	4186.73	0.640333	0.174945	0.000117085	0.00120845
ENSG00000196152	ZNF79	FALSE	340.126	1.51831	0.592666	0.000945164	0.00731634
ENSG00000196155	PLEKHG4	FALSE	1229.29	1.14966	0.237475	2.4048e-07	4.37907e-06
ENSG00000196204	RNF216P1	FALSE	3301.41	1.91128	0.256258	8.03937e-15	4.12851e-13
ENSG00000196295	GARS1-DT	FALSE	566.754	0.947298	0.327716	0.000888138	0.00695158
ENSG00000196313	POM121	FALSE	4781.17	0.923673	0.269671	0.000154778	0.00154356
ENSG00000196352	CD55	FALSE	2702.24	-0.708898	0.211625	0.000312974	0.00283579
ENSG00000196365	LONP1	FALSE	8789.74	1.35415	0.214259	4.73863e-11	1.52033e-09
ENSG00000196369	SRGAP2B	FALSE	3906.51	1.40503	0.273366	3.64194e-08	7.62047e-07
ENSG00000196372	ASB13	FALSE	1229.2	1.2555	0.286381	1.81692e-06	2.8103e-05
ENSG00000196422	PPP1R26	FALSE	1170.1	1.37901	0.334828	4.98417e-06	7.08467e-05
ENSG00000196428	TSC22D2	TRUE	3574.56	2.19772	0.340085	8.9218e-12	3.15712e-10
ENSG00000196458	ZNF605	FALSE	751.38	2.07826	0.422174	6.59105e-08	1.33117e-06
ENSG00000196510	ANAPC7	FALSE	10446.2	3.08097	0.296804	2.4736e-26	4.04517e-24
ENSG00000196547	MAN2A2	FALSE	2143.33	0.91128	0.278873	0.00027723	0.00255265
ENSG00000196584	XRCC2	FALSE	878.573	1.90209	0.450127	2.10991e-06	3.21914e-05
ENSG00000196611	MMP1	FALSE	67880.3	0.759035	0.210463	0.000112041	0.00115994
ENSG00000196636	SDHAF3	FALSE	522.097	1.34312	0.342799	1.19293e-05	0.000155637
ENSG00000196642	RABL6	FALSE	15528.1	0.701457	0.212782	0.000356181	0.00316263
ENSG00000196653	ZNF502	FALSE	355.945	1.48414	0.465596	0.000150206	0.00150153
ENSG00000196656	ENSG00000196656	FALSE	4680.09	-0.671222	0.221152	0.000994135	0.00763576
ENSG00000196663	TECPR2	FALSE	1418.49	0.890061	0.296763	0.000703365	0.00566594
ENSG00000196670	ZFP62	FALSE	1251.35	2.53273	0.368216	4.07247e-13	1.71922e-11
ENSG00000196704	AMZ2	FALSE	2673.49	-0.635137	0.210154	0.00112336	0.00843594
ENSG00000196739	COL27A1	FALSE	1967.98	1.42666	0.294336	1.61762e-07	3.06493e-06
ENSG00000196782	MAML3	TRUE	3951.86	2.91109	0.308609	2.72639e-22	3.04128e-20
ENSG00000196810	CTBP1-DT	FALSE	1081.63	0.806714	0.27114	0.000907759	0.00707229
ENSG00000196812	ZSCAN16	FALSE	797.846	2.43509	0.35794	7.66307e-13	3.1178e-11
ENSG00000196911	KPNA5	FALSE	1655.16	-2.92308	0.328023	3.21363e-20	2.91023e-18
ENSG00000196943	NOP9	FALSE	2813.86	1.85727	0.301181	6.65509e-11	2.08361e-09
ENSG00000196968	FUT11	FALSE	5434.19	2.93786	0.300997	1.06564e-23	1.38074e-21
ENSG00000196972	SMIM10L2B	FALSE	26.972	8.25419	3.06217	3.48218e-06	5.09591e-05
ENSG00000197016	ZNF470	FALSE	201.451	1.48201	0.53796	0.000564546	0.00470065
ENSG00000197063	MAFG	FALSE	4496.68	1.14388	0.23952	3.68257e-07	6.48136e-06
ENSG00000197077	KIAA1671	FALSE	5294.04	-2.13422	0.301531	1.15502e-13	5.22986e-12
ENSG00000197122	SRC	FALSE	19270.5	3.90092	0.282325	1.6176e-44	1.23849e-41
ENSG00000197136	PCNX3	FALSE	2574.07	0.885868	0.22868	3.00378e-05	0.000357953
ENSG00000197150	ABCB8	FALSE	1622.97	1.25052	0.227464	6.35857e-09	1.4917e-07
ENSG00000197162	ZNF785	FALSE	329.96	1.13741	0.428524	0.00122712	0.00907356
ENSG00000197183	NOL4L	FALSE	17324.1	1.75972	0.262186	1.98553e-12	7.6183e-11
ENSG00000197256	KANK2	FALSE	2373.83	1.87034	0.223732	6.29757e-18	4.47579e-16
ENSG00000197302	KRBOX5	FALSE	1918.68	2.9999	0.356522	2.63578e-18	1.95582e-16
ENSG00000197312	DDI2	FALSE	3660.54	1.22471	0.29027	3.8627e-06	5.60891e-05
ENSG00000197355	UAP1L1	FALSE	1676.99	-0.756469	0.226555	0.000295908	0.00269712
ENSG00000197444	OGDHL	FALSE	13.8112	0.302229	0.690345	0.00123411	0.00912123
ENSG00000197467	COL13A1	FALSE	4087.7	1.7623	0.268416	5.35227e-12	1.95986e-10
ENSG00000197483	ZNF628	FALSE	661.124	1.30186	0.375914	7.21153e-05	0.00078622
ENSG00000197535	MYO5A	FALSE	5813.63	0.71004	0.203394	0.000191185	0.00184863
ENSG00000197563	PIGN	FALSE	2721.75	-2.99687	0.312196	5.06989e-23	6.23338e-21
ENSG00000197586	ENTPD6	FALSE	6243.36	1.00886	0.240815	6.5513e-06	9.02291e-05
ENSG00000197724	PHF2	FALSE	3093.03	1.69068	0.296728	1.27868e-09	3.35485e-08
ENSG00000197779	ZNF81	FALSE	480.697	2.47903	0.541616	3.0826e-07	5.48292e-06
ENSG00000197785	ATAD3A	FALSE	8495.72	1.23282	0.220328	4.88585e-09	1.16403e-07
ENSG00000197798	FAM118B	FALSE	3287.56	1.07384	0.318952	0.000137749	0.00139821
ENSG00000197841	ZNF181	FALSE	753.618	-2.31932	0.344156	1.16277e-12	4.59759e-11
ENSG00000197892	KIF13B	FALSE	2074.73	-0.876088	0.247292	0.000108417	0.00112727
ENSG00000197928	ZNF677	FALSE	683.905	1.52865	0.329333	3.93011e-07	6.88853e-06
ENSG00000197951	ZNF71	FALSE	937.353	1.03552	0.345056	0.000513485	0.00432673
ENSG00000197976	AKAP17A	FALSE	3960.74	1.86273	0.269675	4.79931e-13	2.00594e-11
ENSG00000197978	GOLGA6L9	FALSE	426.674	1.23946	0.45828	0.000903273	0.00704385
ENSG00000198026	ZNF335	FALSE	1266.26	1.67649	0.303157	3.36742e-09	8.29251e-08
ENSG00000198040	ZNF84	FALSE	1856.02	1.99748	0.294449	1.04036e-12	4.13299e-11
ENSG00000198081	ZBTB14	FALSE	1139.3	1.24004	0.321497	1.7459e-05	0.000218485
ENSG00000198108	CHSY3	FALSE	127.807	-2.30283	0.695506	5.11935e-05	0.000575887
ENSG00000198121	LPAR1	FALSE	82.6505	-2.21049	0.864941	0.00051151	0.00431441
ENSG00000198130	HIBCH	FALSE	1202.94	0.961453	0.259144	4.97483e-05	0.000561636
ENSG00000198162	MAN1A2	FALSE	3291.14	1.59029	0.258053	8.30774e-11	2.58184e-09
ENSG00000198176	TFDP1	FALSE	24978.5	1.69563	0.261712	1.00028e-11	3.52484e-10
ENSG00000198189	HSD17B11	FALSE	714.103	-1.15869	0.319063	4.6543e-05	0.000527927
ENSG00000198218	QRICH1	FALSE	3080.06	0.840527	0.278987	0.000750413	0.0059905
ENSG00000198231	DDX42	FALSE	6433.97	0.923882	0.218526	6.49107e-06	8.95459e-05
ENSG00000198252	STYX	FALSE	3932.83	-2.15623	0.247195	2.23438e-19	1.91045e-17
ENSG00000198265	HELZ	FALSE	2013.57	1.51004	0.336289	8.49195e-07	1.41203e-05
ENSG00000198286	CARD11	FALSE	3276.03	0.801467	0.206507	3.48557e-05	0.000410279
ENSG00000198324	PHETA1	FALSE	4492.12	2.13048	0.323773	4.25294e-12	1.57443e-10
ENSG00000198356	GET3	FALSE	13481.9	1.70447	0.252715	1.73952e-12	6.7049e-11
ENSG00000198399	ITSN2	FALSE	1398.92	1.2897	0.303269	3.1212e-06	4.59961e-05
ENSG00000198408	OGA	FALSE	8469.82	2.07561	0.2934	1.24318e-13	5.58403e-12
ENSG00000198431	TXNRD1	FALSE	40531	1.36282	0.177235	2.40454e-15	1.28987e-13
ENSG00000198467	TPM2	FALSE	19129.8	-0.627047	0.19721	0.000686833	0.00555402
ENSG00000198517	MAFK	FALSE	4349.74	2.31103	0.295887	4.50621e-16	2.56428e-14
ENSG00000198538	ZNF28	FALSE	749.526	-1.68743	0.384427	1.07068e-06	1.74416e-05
ENSG00000198585	NUDT16	FALSE	5027.59	0.901319	0.262731	0.00016118	0.00160252
ENSG00000198589	LRBA	FALSE	887.271	-0.817843	0.268169	0.000600792	0.00495822
ENSG00000198646	NCOA6	TRUE	5097.15	2.16094	0.280554	1.12397e-15	6.18699e-14
ENSG00000198648	STK39	FALSE	16610.4	4.14202	0.254964	6.72198e-61	2.83062e-57
ENSG00000198668	CALM1	FALSE	25664.8	-0.592373	0.187069	0.000743662	0.00594224
ENSG00000198680	TUSC1	FALSE	2384.57	0.907093	0.288935	0.000432439	0.00375077
ENSG00000198695	MT-ND6	FALSE	10820	-1.99668	0.230781	4.26206e-19	3.46813e-17
ENSG00000198700	IPO9	FALSE	10797.3	1.95378	0.266619	2.19565e-14	1.1007e-12
ENSG00000198712	MT-CO2	FALSE	787005	-0.786534	0.18625	8.16295e-06	0.000110617
ENSG00000198727	MT-CYB	FALSE	541153	-1.23855	0.202266	1.20634e-10	3.66779e-09
ENSG00000198736	MSRB1	FALSE	2266.05	1.05607	0.208842	9.23557e-08	1.80546e-06
ENSG00000198742	SMURF1	FALSE	3852.04	2.59229	0.299017	3.25744e-19	2.6765e-17
ENSG00000198754	OXCT2	FALSE	264.793	1.9563	0.694585	0.000306349	0.00278475
ENSG00000198763	MT-ND2	FALSE	416086	-0.996165	0.210787	5.2574e-07	8.96312e-06
ENSG00000198786	MT-ND5	FALSE	154593	-1.62209	0.200969	7.3294e-17	4.60659e-15
ENSG00000198804	MT-CO1	FALSE	1.0575e+06	-1.23264	0.189261	1.22408e-11	4.26882e-10
ENSG00000198805	PNP	FALSE	20381.6	1.60444	0.261724	9.97615e-11	3.07762e-09
ENSG00000198815	FOXJ3	FALSE	3145.24	1.40361	0.336679	3.61097e-06	5.27064e-05
ENSG00000198840	MT-ND3	FALSE	183261	-0.952321	0.18573	6.28762e-08	1.27447e-06
ENSG00000198862	LTN1	FALSE	2176.47	4.01887	0.356564	1.16076e-30	2.71553e-28
ENSG00000198886	MT-ND4	FALSE	1.02611e+06	-1.26083	0.194366	1.40101e-11	4.87576e-10
ENSG00000198888	MT-ND1	FALSE	515853	-1.13361	0.192614	7.74493e-10	2.09736e-08
ENSG00000198899	MT-ATP6	FALSE	823235	-0.990625	0.207131	4.01538e-07	7.01261e-06
ENSG00000198917	SPOUT1	FALSE	3620.97	2.15213	0.276152	5.52179e-16	3.12111e-14
ENSG00000198938	MT-CO3	FALSE	787817	-0.827485	0.199788	1.06858e-05	0.000141503
ENSG00000198952	SMG5	FALSE	10625.3	1.2997	0.235981	5.61114e-09	1.32373e-07
ENSG00000198959	TGM2	FALSE	54549.7	-1.32897	0.206298	1.13745e-11	3.97495e-10
ENSG00000198960	ARMCX6	FALSE	5457.12	-2.26569	0.278412	3.147e-17	2.1035e-15
ENSG00000198964	SGMS1	FALSE	714.24	0.974395	0.351821	0.00114815	0.00857622
ENSG00000203760	CENPW	FALSE	13140.9	2.15357	0.648121	5.7249e-05	0.000637345
ENSG00000203883	SOX18	FALSE	3328.29	-0.846518	0.221978	4.04418e-05	0.000466896
ENSG00000203999	LINC01270	FALSE	282.06	1.53122	0.590894	0.000863719	0.00678389
ENSG00000204054	LINC00963	FALSE	5269.04	2.61298	0.246336	1.69493e-27	3.06984e-25
ENSG00000204152	TIMM23B	FALSE	823.73	1.18482	0.349982	0.000105675	0.00110147
ENSG00000204175	GPRIN2	FALSE	13.2946	-0.305358	0.694454	0.000660389	0.00536335
ENSG00000204220	PFDN6	FALSE	11558.2	2.05455	0.235963	3.19962e-19	2.64188e-17
ENSG00000204231	RXRB	FALSE	2429.87	1.31381	0.261519	7.73099e-08	1.53562e-06
ENSG00000204237	OXLD1	FALSE	1231.68	0.917794	0.293355	0.000437501	0.00378299
ENSG00000204256	BRD2	FALSE	7901.9	0.61332	0.183728	0.000410612	0.00359664
ENSG00000204304	PBX2	FALSE	22959.3	2.70627	0.535457	2.98341e-08	6.32107e-07
ENSG00000204315	FKBPL	FALSE	597.533	1.08784	0.372392	0.00059744	0.00493782
ENSG00000204392	LSM2	FALSE	7459.25	-0.737417	0.170611	5.80372e-06	8.09924e-05
ENSG00000204397	CARD16	FALSE	4898.12	0.901104	0.250981	8.98294e-05	0.000954628
ENSG00000204439	C6orf47	FALSE	2044.46	1.67812	0.316967	1.23031e-08	2.75944e-07
ENSG00000204524	ZNF805	FALSE	752.769	-2.09545	0.447759	2.09789e-07	3.88317e-06
ENSG00000205189	ZBTB10	FALSE	1215.99	-1.01176	0.289239	9.82575e-05	0.0010299
ENSG00000205209	SCGB2B2	FALSE	17.8598	7.18137	3.2561	0.000138255	0.00140034
ENSG00000205302	SNX2	FALSE	3152.22	0.78796	0.237676	0.000304998	0.00277397
ENSG00000205502	C2CD4B	FALSE	766.903	1.80022	0.440397	3.96483e-06	5.72759e-05
ENSG00000205531	NAP1L4	FALSE	11008.7	0.820822	0.22669	8.09156e-05	0.00087421
ENSG00000205542	TMSB4X	FALSE	536999	1.233	0.178991	9.92804e-13	3.97216e-11
ENSG00000205581	HMGN1	FALSE	99033	2.76321	0.270528	1.2501e-25	1.91425e-23
ENSG00000205609	EIF3CL	FALSE	361.616	12.9587	3.16697	1.9318e-20	1.76843e-18
ENSG00000205629	LCMT1	FALSE	2588.05	0.848115	0.197583	5.68278e-06	7.94364e-05
ENSG00000205643	CDPF1	FALSE	1979.31	2.66824	0.313481	1.23818e-18	9.39458e-17
ENSG00000205683	DPF3	FALSE	744.517	1.38937	0.351595	9.46868e-06	0.00012658
ENSG00000205758	CRYZL1	FALSE	2178.8	1.56175	0.280791	3.10617e-09	7.68288e-08
ENSG00000205763	RP9P	FALSE	56.7925	9.64628	3.11092	3.94543e-08	8.21468e-07
ENSG00000205903	ZNF316	FALSE	1232.59	1.07749	0.383039	0.000861684	0.006776
ENSG00000205937	RNPS1	FALSE	15237	1.1022	0.18913	1.1609e-09	3.06492e-08
ENSG00000205981	DNAJC19	FALSE	3519.53	0.694466	0.185741	8.06075e-05	0.000871472
ENSG00000206560	ANKRD28	FALSE	2359.8	0.833206	0.259388	0.0003957	0.00347869
ENSG00000210082	MT-RNR2	FALSE	506033	-0.564245	0.183853	0.00112082	0.00842068
ENSG00000210194	MT-TE	FALSE	11.6218	-0.276436	0.668179	0.00123563	0.00912846
ENSG00000211459	MT-RNR1	FALSE	68900.2	-0.748431	0.171073	4.47526e-06	6.40453e-05
ENSG00000212719	LINC02693	FALSE	1821.96	1.92671	0.324724	2.60463e-10	7.58418e-09
ENSG00000212907	MT-ND4L	FALSE	22570.1	-1.1951	0.205183	1.1233e-09	2.97498e-08
ENSG00000212994	RPS26P6	FALSE	59.4568	3.35386	1.19725	0.000175286	0.00171758
ENSG00000213281	NRAS	FALSE	8946.63	-0.558534	0.164547	0.000369136	0.00326561
ENSG00000213390	ARHGAP19	FALSE	877.256	0.82231	0.272163	0.00075582	0.0060251
ENSG00000213462	ERV3-1	FALSE	560.541	1.80422	0.377597	1.62043e-07	3.06679e-06
ENSG00000213585	VDAC1	FALSE	36776.4	1.24455	0.209236	4.86774e-10	1.38034e-08
ENSG00000213694	S1PR3	FALSE	1297.33	-0.868683	0.242491	9.47847e-05	0.000997846
ENSG00000213722	DDAH2	FALSE	7719.58	0.697237	0.207288	0.000277438	0.00255265
ENSG00000213780	GTF2H4	FALSE	2099.74	1.1682	0.293833	1.19972e-05	0.000156288
ENSG00000213782	DDX47	FALSE	2629.53	-0.633867	0.213436	0.00133221	0.0097016
ENSG00000213866	YBX1P10	FALSE	150.14	3.17559	0.762011	1.56339e-06	2.44737e-05
ENSG00000213918	DNASE1	FALSE	282.362	1.22539	0.459503	0.00101143	0.00774544
ENSG00000213930	GALT	FALSE	747.933	1.03948	0.290326	7.08557e-05	0.000773991
[truncated: 327 more rows]
